# Supplementary material for: Combination of genetic engineering and random mutagenesis for improving production of raw-starch-degrading enzymes in Penicillium oxalicum
Source: Microb Cell Fact. 2022 Dec 24;21:272. doi: 10.1186/s12934-022-01997-w (PMC9790131; doi:10.1186/s12934-022-01997-w)
Supplement: Supplementary file 4 — Additional file 4: Table S1. Differentially expressed genes in engineered Penicillium oxalicum strain GXUR001 relative to TE4-10 cultured on wheat bran plus Avicel as carbon source. [file 12934_2022_1997_MOESM4_ESM.xlsx]

## Sheet: Sheet1
Additional file 4: Table S1 Differentially expressed genes in the engineered Penicillium oxalicum strain GXUR001 relative to the TE4-10 subjected to wheat bran plus Avicel as the carbon source.
Gene ID	Protein function	Putative transcription factor	CAZmyes	TE4-10-1	TE4-10_2	TE4-10_3	GXUR001_1	GXUR001_2	GXUR001_3	Log2 FC	P-value
POX_a00001	hypothetical protein	NA	NA	123.54	108.1	121.06	67.96	73.83	98.95	-0.303164	0.0499024
POX_a00002	hypothetical protein	NA	NA	377.41	355.14	317.74	176.42	169.07	172.52	-0.758144	2.63452e-09
POX_a00006	hypothetical protein	NA	NA	392.65	336.4	365.44	202.39	195.55	190.66	-0.634482	5.99258e-07
POX_a00008	hypothetical protein	NA	NA	24.89	20.9	26.95	13.11	12.54	13.06	-0.680626	5.54522e-05
POX_a00012	alpha-N-arabinofuranosidase precursor	NA	GH54;CBM42	59.85	28.83	44.64	138.25	117.18	104.23	1.7051	1.52643e-11
POX_a00023	hypothetical protein	NA	NA	23.12	25.71	24.97	13.47	15	18.71	-0.409537	0.00907324
POX_a00030	endoglucanase Cel5C	NA	GH5	1228.35	604.68	704.14	1063.4	990.51	839.38	0.463359	0.0493965
POX_a00033	hypothetical protein	NA	NA	109.07	92.25	102.19	56.96	63.06	79.93	-0.361961	0.0115778
POX_a00034	hypothetical protein	NA	NA	50.95	49.36	54.05	24.06	26.41	35.05	-0.610566	0.000143655
POX_a00035	hypothetical protein	NA	NA	189.67	152.72	147.86	55.31	56.11	70.51	-1.18244	1.29513e-16
POX_a00040	hypothetical protein	NA	NA	1089.21	2520.11	1619.41	1953.74	2192.08	2255.79	0.538958	0.0487287
POX_a00047	hypothetical protein	NA	NA	1117.2	1576.58	1131.74	688.13	779.39	825.92	-0.497641	0.00571089
POX_a00048	hypothetical protein	NA	NA	32.48	33.79	31.86	19.34	18	22.39	-0.473008	0.000730891
POX_a00051	hypothetical protein	NA	CE7	74.01	102.93	103.48	226.48	214.95	182.97	1.41188	6.39997e-12
POX_a00059	hypothetical protein	NA	NA	74.06	105.48	83.61	114.1	127.95	142.46	0.790194	1.4728e-05
POX_a00064	hypothetical protein	NA	AA3	13.43	16.27	18.57	39.13	37.12	33.39	1.43605	8.6324e-13
POX_a00069	hypothetical protein	NA	NA	63.68	76.32	66.28	42.15	41.25	34.7	-0.551647	0.00220092
POX_a00073	hypothetical protein	NA	NA	42.82	46.96	37.87	27.08	29.38	31.79	-0.289321	0.0461706
POX_a00074	hypothetical protein	NA	NA	17.54	19.19	18.14	11.45	11.51	9.63	-0.499268	0.00777287
POX_a00077	hypothetical protein	NA	NA	23.38	22.47	21.73	14.76	13.96	18	-0.289893	0.0432573
POX_a00083	hypothetical protein	NA	NA	15.86	25.32	17.3	19.02	27.9	33.8	0.686729	0.00573438
POX_a00084	hypothetical protein	NA	NA	26.11	7.89	9.06	3.68	3.96	4.59	-1.54759	0.000169158
POX_a00085	hypothetical protein	NA	NA	7.64	1.59	2.63	1.09	0.97	0.98	-1.67888	0.00493368
POX_a00086	hypothetical protein	NA	NA	90.28	112	90.2	108.38	103.31	134.28	0.488693	0.0036296
POX_a00088	hypothetical protein	NA	NA	65.83	59.38	56.47	38.49	38.71	38.37	-0.401992	0.00138466
POX_a00093	hypothetical protein	NA	GT41	14.31	15.39	15.12	9.12	10.28	10.32	-0.349356	0.0275952
POX_a00094	hypothetical protein	NA	NA	205.81	209.71	205.85	117.22	140.93	164.2	-0.31366	0.0181363
POX_a00095	putative alpha-mannosyltransferase	NA	GT71;GT8	95.2	61.89	66.72	92.49	89.74	90.31	0.543661	0.00210725
POX_a00096	hypothetical protein	NA	NA	427.25	402.91	417.37	173.59	208.05	245.29	-0.748812	4.26426e-09
POX_a00097	Glycogen [starch] synthase	NA	GT3;GT5;GT4	104.95	135.95	113.02	49.29	49.67	47.04	-1.03103	9.70247e-10
POX_a00100	hypothetical protein	NA	GH55	28.12	28.46	24.97	17.67	19.19	19.75	-0.282915	0.0296347
POX_a00101	hypothetical protein	NA	NA	22.28	29.38	25.46	15.24	15.94	18.26	-0.40411	0.0202477
POX_a00102	hypothetical protein	NA	NA	51.35	26.02	46.47	60.8	89.56	82.75	1.2525	0.00081779
POX_a00103	hypothetical protein	NA	GT90	30.55	30.55	46.65	40.48	50.2	60.12	0.723746	0.000789105
POX_a00107	hypothetical protein	NA	NA	73.68	63.05	61.83	43.45	41.18	43.35	-0.38233	0.00327861
POX_a00108	hypothetical protein	NA	NA	9.37	11.54	11.65	6.28	5.79	6.08	-0.598185	0.002641
POX_a00109	hypothetical protein	NA	NA	32.6	31.9	24.94	16.83	14.3	17.07	-0.639353	0.00116582
POX_a00117	hypothetical protein	NA	NA	12.66	21.62	17.34	9.14	9.93	9.97	-0.595537	0.00805912
POX_a00121	hypothetical protein	NA	NA	226.51	162.21	164.62	113.35	111.47	118.86	-0.428483	0.00642319
POX_a00125	hypothetical protein	NA	NA	24.05	30.46	20.36	8.71	8.66	6.9	-1.37265	1.93679e-08
POX_a00126	nicotinamide nucleotide transhydrogenase	NA	NA	475.76	292.1	387.19	164.26	202.17	229.06	-0.642914	0.00761954
POX_a00127	hypothetical protein	NA	NA	138.88	144.61	169.07	88.28	89.59	85.69	-0.5316	0.000288049
POX_a00128	hypothetical protein	NA	NA	32.93	44.44	33.74	21.35	24.22	23.48	-0.44509	0.0169727
POX_a00129	hypothetical protein	Zinc finger, Zn2Cys6	NA	45.15	47.85	45.52	50.46	47.34	51.63	0.357295	0.00760926
POX_a00130	hypothetical protein	NA	NA	1124.9	859.82	1040.85	627.96	603.68	574.46	-0.479527	0.000989747
POX_a00131	hypothetical protein	NA	NA	950.33	926.9	915.17	386.74	431.52	415.56	-0.92591	1.34559e-17
POX_a00136	hypothetical protein	NA	NA	22.92	20.34	16.75	24.96	23.3	23.88	0.518448	0.00191641
POX_a00137	hypothetical protein	NA	NA	125.51	129.87	133.15	76.33	80.43	92.91	-0.394905	0.000756429
POX_a00138	hypothetical protein	NA	NA	51.95	34.26	48.38	51.23	51.32	53.85	0.482666	0.0124108
POX_a00142	hypothetical protein	NA	NA	27.87	18.82	23.68	15.07	11.28	14.52	-0.519746	0.0293083
POX_a00148	hypothetical protein	NA	NA	4.67	4.08	3.95	2.19	2.27	2.34	-0.654295	0.00067422
POX_a00150	putative ABC transporter	NA	NA	113.91	149.83	125.67	87.8	88.21	86.3	-0.326598	0.0479269
POX_a00152	hypothetical protein	NA	NA	30.67	24.7	25.78	16.75	18.1	17.9	-0.371791	0.00366053
POX_a00159	hypothetical protein	NA	NA	56.48	51.47	47.2	30.72	34.09	38.68	-0.33448	0.026435
POX_a00162	putative UDP-Glc: ceramide beta-glucosyltransferase	NA	GT21;GT2	69.5	68.71	69.93	85.6	92.34	105.77	0.690098	9.59506e-10
POX_a00166	hypothetical protein	NA	NA	448.79	222.85	153.89	54.27	69.79	76.28	-1.78686	8.9777e-09
POX_a00167	hypothetical protein	NA	NA	9.34	6.49	3.65	2.62	2.49	1.73	-1.23814	0.0113249
POX_a00173	hypothetical protein	NA	NA	67.93	55.58	72.3	28.24	29.28	32.93	-0.866305	1.57607e-09
POX_a00175	hypothetical protein	NA	NA	96.04	92.24	74.87	59.18	59.03	61.76	-0.297863	0.0404637
POX_a00176	hypothetical protein	NA	NA	54.22	49.08	43.36	30.34	29.64	35.48	-0.371938	0.00977238
POX_a00179	hypothetical protein	NA	NA	327.13	331.78	356.63	199.96	210.89	235.57	-0.405089	0.00031411
POX_a00181	hypothetical protein	Winged helix repressor DNA-binding	NA	39.78	37.8	34.64	26.82	25.16	24.17	-0.306733	0.0351207
POX_a00184	putative alpha-1,6-mannosyltransferase	NA	GT32	30.46	26.05	32.39	31.55	32.5	32.49	0.374954	0.0196367
POX_a00185	putative alpha-L-arabinofuranosidase	NA	GH43	9.29	11.95	17.46	22.25	21.26	22.04	1.00864	7.19932e-05
POX_a00186	hypothetical protein	NA	CE1	32.84	39.28	39.61	46.1	46.9	56.81	0.663119	2.05563e-05
POX_a00187	hypothetical protein	NA	GH64	42.56	49.42	50.4	48.75	51.27	54.85	0.365765	0.00957744
POX_a00188	hypothetical protein	NA	NA	23.19	21.24	27.78	31	36.17	40.63	0.727906	8.08519e-07
POX_a00190	hypothetical protein	NA	NA	9.4	4.4	5.17	8.59	10.67	10.44	0.913142	0.00428977
POX_a00191	hypothetical protein	NA	NA	27.07	17.27	73.84	64.33	73.35	99.86	1.25563	0.0436186
POX_a00192	hypothetical protein	NA	NA	20.08	17.84	23.05	17	21.73	27.99	0.448697	0.0341985
POX_a00193	hypothetical protein	NA	NA	29.4	25.93	25.27	15.53	17.07	19.89	-0.375954	0.0042414
POX_a00197	Putative Myosin heavy chain	NA	NA	19.7	16.93	16.54	8.36	7.06	6.53	-1.02133	3.45544e-09
POX_a00198	hypothetical protein	NA	NA	21.24	25.49	24.02	15.53	14.47	13.94	-0.428772	0.0111004
POX_a00199	hypothetical protein	NA	NA	3.81	4.04	3.22	6.26	5.16	6.08	0.90958	0.00196408
POX_a00200	hypothetical protein	Zinc finger, Zn2Cys6	NA	9.53	7.45	8.54	4.47	4.99	6.31	-0.468112	0.0297007
POX_a00202	hypothetical protein	NA	NA	45.86	57.27	60.16	148.87	144.62	105.62	1.56665	9.7035e-12
POX_a00204	hypothetical protein	NA	NA	3.92	4.46	7.93	21.34	18.6	14.01	1.99549	8.58611e-09
POX_a00205	hypothetical protein	Zinc finger, CCHC-type	NA	129.84	76.98	105.61	152.95	139.67	131.06	0.693851	0.000472467
POX_a00207	hypothetical protein	NA	NA	24.92	18.9	26.82	38.95	61.48	50.2	1.52165	0.0260494
POX_a00208	hypothetical protein	NA	NA	72.05	36.18	54.57	87.75	75.51	68.7	0.780954	0.00120173
POX_a00211	hypothetical protein	NA	NA	7.99	4.5	4.92	10.17	11.51	8.02	1.01581	0.000158925
POX_a00213	hypothetical protein	NA	NA	178.51	180.02	182.52	93.54	96.56	90.7	-0.573079	1.25216e-06
POX_a00217	hypothetical protein	NA	NA	1416.57	881.59	840.25	470.17	423.2	395.6	-1.01188	2.12928e-06
POX_a00221	hypothetical protein	NA	NA	38.78	39.34	38.19	16.3	20.23	23.99	-0.698645	7.12267e-05
POX_a00222	hypothetical protein	NA	NA	575.26	825.97	579.42	301.37	308.12	291.05	-0.892584	3.55194e-06
POX_a00223	hypothetical protein	NA	NA	23.08	20.9	21.57	12.2	13.42	10.04	-0.641727	0.000181045
POX_a00227	hypothetical protein	NA	NA	86.03	169.15	102.52	46.53	58.7	71.19	-0.789941	0.00325729
POX_a00228	hypothetical protein	NA	NA	37.98	81.61	89.82	103.58	101.69	100.19	0.783086	0.00703966
POX_a00229	hypothetical protein	NA	CE9	1.38	2.5	1.02	6.6	5.36	7.12	2.18176	1.72333e-08
POX_a00231	hypothetical protein	NA	NA	82.23	82.57	100.48	87.11	102.79	130.82	0.517624	0.00256292
POX_a00233	hypothetical protein	NA	NA	184.93	179.67	193.96	247.06	243.99	259.47	0.675851	1.83352e-09
POX_a00235	hypothetical protein	NA	NA	1343.73	1787.88	1740.65	1838.59	1921.08	2083.08	0.505853	0.00163856
POX_a00236	hypothetical protein	NA	NA	1656.19	1906.44	1723.09	2765.89	3007.39	3522.66	1.06814	3.58034e-16
POX_a00239	hypothetical protein	NA	NA	38.83	97.48	98.33	130.6	133.65	135.17	1.00476	0.00123131
POX_a00240	hypothetical protein	NA	NA	30.34	76.12	77.44	112.68	102.77	102.74	1.03035	0.00111836
POX_a00248	hypothetical protein	NA	NA	22.2	14.19	17.03	7.79	9.77	10.34	-0.685122	0.00120109
POX_a00252	hypothetical protein	Myb	NA	25.65	19.81	19.6	13.9	11.41	12.09	-0.53683	0.00551162
POX_a00256	hypothetical protein	NA	NA	28.33	21.58	22.75	13.27	12.3	15.99	-0.5551	0.00194158
POX_a00259	hypothetical protein	NA	NA	132.56	150.91	178.84	156.26	180.41	202.97	0.471628	0.00438109
POX_a00262	hypothetical protein	NA	NA	37.42	33.36	33.8	20.99	22.76	28.57	-0.290188	0.0373744
POX_a00263	hypothetical protein	NA	NA	85.36	96.23	87.84	47.64	60.44	73.43	-0.332832	0.0435883
POX_a00264	hypothetical protein	NA	NA	63.6	40.84	37.32	59.67	55.69	48.57	0.4767	0.0326796
POX_a00270	hypothetical protein	NA	NA	49.06	48.25	59.55	102.03	99.55	104.71	1.2191	4.55593e-16
POX_a00279	hypothetical protein	NA	NA	647.75	183.54	100.2	16.66	29.18	38.12	-3.2065	8.02197e-05
POX_a00283	hypothetical protein	NA	NA	55.02	33.82	55.8	65.64	62.93	62.4	0.670491	0.000400075
POX_a00284	putative beta-xylosidase	NA	GH3	202.1	135.51	132.01	95	86.49	79.29	-0.584803	0.00298348
POX_a00290	hypothetical protein	NA	NA	81.66	76.33	73.07	42.03	43.46	43.8	-0.597241	2.51616e-07
POX_a00291	hypothetical protein	NA	NA	290.6	170.35	233.95	262.71	279.17	313.27	0.558543	0.00255106
POX_a00292	hypothetical protein	NA	GH109	54.02	43.7	55.38	31.78	28.8	32.25	-0.465093	0.00400978
POX_a00294	hypothetical protein	NA	NA	1845.87	1226.4	1386.48	1047.9	946.8	884.73	-0.359613	0.0461517
POX_a00295	hypothetical protein	NA	NA	35.65	18.7	19.16	13.94	12.74	11.54	-0.674599	0.00976927
POX_a00297	hypothetical protein	NA	NA	25.4	26.23	19.12	12.29	13.6	12.43	-0.353074	0.0230911
POX_a00298	hypothetical protein	NA	NA	30.1	15.97	21.71	26.34	26.39	29.72	0.540938	0.0117667
POX_a00299	hypothetical protein	NA	NA	254.96	134.74	147.04	246.04	225.46	193.2	0.582979	0.0171037
POX_a00305	hypothetical protein	NA	NA	23.13	24.75	29.47	32.87	36.07	34.54	0.66802	5.15271e-05
POX_a00307	hypothetical protein	NA	NA	48.94	47.49	46.13	18.89	20.37	18.91	-1.04314	4.28415e-14
POX_a00310	hypothetical protein	NA	NA	32.27	34.95	36.37	22.07	23.27	27.29	-0.266175	0.046999
POX_a00311	hypothetical protein	NA	NA	2187.77	2267.33	1882.91	2235.39	2190	2183.57	0.314386	0.0203629
POX_a00312	hypothetical protein	NA	NA	5.42	4.72	5.73	6.69	9.36	9.69	0.879917	2.24195e-05
POX_a00313	hypothetical protein	NA	NA	259.12	257.75	245.23	329.12	303.89	319.85	0.577991	3.00379e-06
POX_a00322	hypothetical protein	NA	NA	28.29	33.53	32.12	14.1	16.16	14.85	-0.813399	1.08355e-06
POX_a00323	hypothetical protein	NA	NA	20.98	20.88	22.17	10.94	10.91	10.33	-0.741732	3.25444e-06
POX_a00324	hypothetical protein	NA	NA	32.06	22.54	29.67	29.24	35.5	36.93	0.522204	0.00219593
POX_a00328	hypothetical protein	NA	NA	3.65	10.09	5.2	8.39	11.21	13.97	1.03987	0.00471789
POX_a00329	hypothetical protein	NA	NA	12.71	15.84	12.38	15.57	17.32	15.99	0.49848	0.00500803
POX_a00332	hypothetical protein	NA	NA	43.34	41.63	50.07	20.26	24.08	28.44	-0.644698	0.000264431
POX_a00333	hypothetical protein	NA	NA	48.25	72.51	55.62	37.08	32.35	24.83	-0.649865	0.007148
POX_a00335	hypothetical protein	NA	NA	13.08	14.74	16.08	8.95	9.47	11.59	-0.382272	0.019176
POX_a00338	hypothetical protein	NA	NA	31.97	26.71	31.59	18.7	18.31	16.49	-0.501348	0.00124367
POX_a00340	hypothetical protein	NA	NA	104.56	105.15	102.25	71.48	71.45	80.3	-0.242829	0.0260475
POX_a00341	hypothetical protein	NA	NA	11.16	13.98	10.2	7.72	5.51	5.58	-0.654892	0.00628331
POX_a00346	hypothetical protein	NA	NA	70.18	38.67	54.27	72.69	75.74	83.87	0.766166	0.000110267
POX_a00347	hypothetical protein	NA	NA	135.08	168.63	135.87	177.99	168.66	168.58	0.479091	0.00334458
POX_a00349	hypothetical protein	NA	NA	38.82	50.18	40.38	22.62	27.19	28.8	-0.47549	0.0128524
POX_a00360	hypothetical protein	NA	NA	212.26	222.16	177.36	145.75	132.23	127.71	-0.333468	0.0413802
POX_a00366	hypothetical protein	NA	NA	18.74	19.51	15.27	6.24	9.72	10.05	-0.801933	0.000587822
POX_a00372	hypothetical protein	NA	NA	44.33	49.01	38.89	31.12	28.22	23.82	-0.412145	0.0350542
POX_a00376	hypothetical protein	NA	NA	55.25	43.54	18.93	14.85	18.65	22.28	-0.83038	0.012759
POX_a00380	hypothetical protein	NA	NA	39.25	39.65	50.38	43.48	46.89	56.01	0.40296	0.00945465
POX_a00381	hypothetical protein	NA	NA	98.09	115.15	125.65	206.49	243.77	255.86	1.30008	7.5163e-18
POX_a00382	hypothetical protein	NA	NA	25.31	23.88	25.14	16.03	15.57	18.48	-0.321771	0.0357687
POX_a00383	hypothetical protein	NA	NA	517.6	349.44	388.55	259.51	275.54	276.53	-0.366184	0.0228489
POX_a00385	hypothetical protein	NA	NA	30.66	24.1	36.26	34.51	39.49	43.57	0.624909	0.00154134
POX_a00386	hypothetical protein	NA	NA	31.43	36.1	25.57	31.93	30.99	30.71	0.395417	0.0140483
POX_a00390	hypothetical protein	NA	NA	123.97	161.94	127.24	163.21	167.44	173.86	0.532996	0.00104192
POX_a00393	hypothetical protein	NA	NA	5.52	6.12	5.86	2.35	2.77	2.92	-0.875584	0.012988
POX_a00404	hypothetical protein	NA	NA	24.47	27.01	26.79	18.02	17.78	17.77	-0.300716	0.0358215
POX_a00405	Putative Extracellular cellulase CelA/allergen Asp F7-like	NA	CBM63	163.85	238.28	118.43	83.35	87.92	91.81	-0.740213	0.00256234
POX_a00410	hypothetical protein	NA	NA	308.73	450.98	302.74	179.75	166.93	146.83	-0.854864	7.64839e-05
POX_a00414	hypothetical protein	NA	NA	38.57	40.88	44.94	40.37	44.38	45.83	0.311784	0.0146613
POX_a00415	hypothetical protein	NA	NA	13.63	14.91	17.26	16.03	15.36	16.82	0.318264	0.0447223
POX_a00417	hypothetical protein	NA	NA	50.68	46.23	50.59	30.22	33.7	35.27	-0.323827	0.00781987
POX_a00418	hypothetical protein	NA	NA	86.33	98.5	74.54	60.9	53.79	47.18	-0.422238	0.0316418
POX_a00419	hypothetical protein	NA	NA	332.55	331.09	316.48	496.57	465.15	480.03	0.828491	5.44007e-12
POX_a00421	hypothetical protein	NA	NA	186.71	182.96	176.95	167.75	180.71	205.05	0.262841	0.0181612
POX_a00422	hypothetical protein	NA	NA	23.88	10.21	8.94	3.72	3.12	2.49	-1.9255	4.93961e-08
POX_a00427	hypothetical protein	NA	NA	17.96	11.91	13.6	15.76	17.52	18.01	0.496469	0.0144929
POX_a00431	hypothetical protein	Winged helix repressor DNA-binding	NA	1.72	4.25	3.02	3.37	3.8	5.16	0.76442	0.039052
POX_a00433	hypothetical protein	NA	NA	23.9	20.59	25.6	29.97	29.25	36.47	0.696275	5.09924e-06
POX_a00434	hypothetical protein	NA	NA	90.96	70.32	77.64	103.27	96.15	98.41	0.6379	0.0153406
POX_a00436	hypothetical protein	NA	NA	7.36	9.25	7.51	4.53	5.12	5	-0.481043	0.00778051
POX_a00438	hypothetical protein	NA	NA	670.61	569.47	672.51	842.98	960.49	1206.88	0.901145	4.48701e-10
POX_a00441	hypothetical protein	NA	NA	218.35	217.51	217.42	203.96	218.96	228.35	0.242762	0.0187273
POX_a00442	hypothetical protein	NA	NA	16.08	22.8	28.84	30.4	38.58	36.77	0.883237	0.00017752
POX_a00445	hypothetical protein	NA	NA	228.75	231.25	182.09	228.08	251.48	261.05	0.467868	0.00182651
POX_a00453	hypothetical protein	NA	NA	17.81	9.89	10.82	6.94	6.84	5.84	-0.706278	0.00570875
POX_a00454	hypothetical protein	NA	GH162	16.86	12.16	13.18	8.12	7.69	8.4	-0.509867	0.00777814
POX_a00456	putative beta-glucosidase	NA	GH1;GH5;GH128;GH113	4.42	5.19	4.46	7.35	9.06	5.92	0.920478	0.000800971
POX_a00460	hypothetical protein	NA	NA	27.31	26.8	33.51	15.89	18.05	20.63	-0.501898	0.00208901
POX_a00466	hypothetical protein	NA	GT41	15.71	18.78	18.68	10.45	10.37	12.2	-0.446808	0.00963405
POX_a00467	hypothetical protein	NA	NA	11.43	18.6	15.36	7.71	8.43	7.88	-0.681487	0.00182256
POX_a00469	hypothetical protein	NA	NA	181.53	87.41	116.76	63.87	62.51	73.56	-0.687761	0.00312727
POX_a00470	hypothetical protein	NA	NA	54.91	48.63	51.37	54.43	53.89	61.53	0.382868	0.00183705
POX_a00471	hypothetical protein	NA	NA	66.41	60.15	68.57	40.62	41.24	46.92	-0.351468	0.00483288
POX_a00476	hypothetical protein	NA	NA	44.65	38.61	45.52	68.37	67.59	74.05	0.960745	4.09241e-12
POX_a00479	hypothetical protein	NA	NA	130.86	124.79	122.76	130.6	128.08	159.41	0.393736	0.00141769
POX_a00480	hypothetical protein	NA	NA	54.22	79.38	69.71	37.1	40.35	45.93	-0.485418	0.00913613
POX_a00481	Plasma membrane ATPase	NA	NA	16.74	14.75	13.8	6.6	7.28	6.91	-0.874496	1.37445e-08
POX_a00485	Glucosidase 2 subunit alpha	NA	GH31	75.17	63.75	63.79	46.01	46.53	48.8	-0.270568	0.0232194
POX_a00490	hypothetical protein	NA	NA	40.26	40.7	47.24	45.29	43.62	52.95	0.402367	0.0197184
POX_a00491	hypothetical protein	NA	NA	13.05	20.16	21.24	8	10.03	12.38	-0.608761	0.0204773
POX_a00492	hypothetical protein	AT-rich interaction region	NA	15.9	19.07	16.55	12.32	10.2	9.69	-0.425034	0.0274224
POX_a00493	hypothetical protein	NA	NA	17.71	19.5	21.01	24.52	24.01	27.31	0.627767	0.000154896
POX_a00494	hypothetical protein	NA	NA	65.51	71.46	110.16	160.99	180.8	205.63	1.39712	9.67973e-11
POX_a00496	hypothetical protein	NA	NA	7.54	7.96	5.74	3.93	3.85	4.22	-0.581065	0.00291154
POX_a00498	hypothetical protein	NA	AA1	4.92	6.72	2.4	0.88	1.84	1.75	-1.42907	0.00116148
POX_a00499	hypothetical protein	NA	NA	1.1	2.55	1.26	0.48	0.54	0.69	-1.3105	0.000593378
POX_a00500	hypothetical protein	NA	NA	37.75	31.63	31.42	21.81	22.48	24.37	-0.304854	0.0210955
POX_a00504	hypothetical protein	NA	NA	47.91	41.39	49.92	25.81	29.1	31.9	-0.439576	0.000466221
POX_a00506	hypothetical protein	NA	NA	55.69	51.33	54.62	62	60.75	62.5	0.449567	0.000408178
POX_a00511	hypothetical protein	NA	NA	2.01	1.66	1.01	5.73	5.21	4.09	1.95518	0.00293991
POX_a00512	putative endo-beta-1,4-xylanase	NA	GH11	18.64	17.39	27.37	37.28	35.19	35.74	1.03558	1.1104e-05
POX_a00519	hypothetical protein	NA	CBM35	428.61	325.67	338.42	388.12	375.94	399.15	0.356176	0.0110819
POX_a00522	hypothetical protein	NA	NA	1694.25	1160.54	1210.3	1729.03	1608.72	1728.38	0.464558	0.00227853
POX_a00524	hypothetical protein	NA	NA	43.9	39.6	40.65	44.72	53.37	47.32	0.503668	0.0153438
POX_a00531	hypothetical protein	NA	NA	83.9	82.06	82	41.67	56.69	56.69	-0.434156	0.00261213
POX_a00534	hypothetical protein	NA	NA	709.42	620.16	545.44	324.96	324.15	343.98	-0.662916	5.00987e-07
POX_a00535	hypothetical protein	NA	NA	22.3	20.89	19.95	18.94	23.11	23.48	0.299255	0.0323589
POX_a00537	hypothetical protein	NA	AA1	12.07	13.46	7.31	5.6	5.87	7.3	-0.569613	0.0263357
POX_a00542	hypothetical protein	NA	NA	13.47	21.35	14.48	46.76	31.97	35.27	1.54016	0.0253687
POX_a00547	hypothetical protein	NA	NA	2.68	1.16	1	0.48	0.87	0.78	-0.932778	0.0340577
POX_a00549	hypothetical protein	NA	NA	22.62	29.77	32.69	12.96	18.48	20.84	-0.466923	0.045029
POX_a00551	hypothetical protein	NA	NA	59.91	55.41	64.98	68.8	74.18	86.59	0.591467	2.17867e-06
POX_a00555	hypothetical protein	NA	NA	38.27	37.61	39.72	18.69	18.98	17.53	-0.810766	1.60786e-06
POX_a00559	hypothetical protein	NA	NA	493.68	354.68	376.02	272.85	267.01	272.75	-0.332963	0.0258927
POX_a00560	hypothetical protein	NA	GT41	498.8	381.59	342.87	127.3	97.41	72.08	-1.78796	3.11576e-14
POX_a00562	hypothetical protein	NA	NA	13.08	19.32	19.55	36.61	41.33	36.7	1.3949	8.95898e-11
POX_a00563	hypothetical protein	NA	GT41	2.88	1.56	1.68	4.85	5.28	4.3	1.50559	2.79439e-06
POX_a00571	hypothetical protein	NA	NA	1.39	1.16	10.82	18.86	26.7	29.36	2.78664	3.21336e-05
POX_a00578	hypothetical protein	NA	NA	133.27	118.8	132.57	162.32	158.48	171.35	0.606786	1.00293e-07
POX_a00583	Putative Chitin synthase G	NA	GT2	8.24	12.41	8.37	12.84	15.51	15.42	0.825625	0.000116607
POX_a00589	hypothetical protein	NA	NA	44.49	47.94	37.93	30.67	27.65	26.01	-0.374949	0.0325225
POX_a00590	hypothetical protein	NA	NA	1246.68	937.12	994.11	512.51	603.74	674.17	-0.552086	0.000574571
POX_a00591	hypothetical protein	NA	NA	356.48	461.65	379.02	232.24	250.41	279.44	-0.406797	0.00894518
POX_a00592	hypothetical protein	NA	NA	7.9	8.74	8.56	5.2	4.65	5.23	-0.49534	0.00133596
POX_a00594	cellodextrin transporter cdt-g	NA	NA	28.1	25.95	23.73	11.84	12.94	11.01	-0.760276	5.68821e-07
POX_a00596	hypothetical protein	NA	NA	12.43	14.48	9.2	4.98	2.78	3.84	-1.38034	0.000492308
POX_a00597	hypothetical protein	NA	NA	24.74	26.99	27.04	15.13	15.1	16.13	-0.521314	7.55736e-05
POX_a00598	hypothetical protein	NA	NA	136.92	106.33	92.7	145.56	146.58	112.57	0.549524	0.0108788
POX_a00600	putative chitin deacetylase	NA	CE4	62.59	50.97	53.38	23.79	26	31.43	-0.7883	8.74718e-07
POX_a00603	hypothetical protein	Zinc finger, C2H2-type	NA	24.36	24.53	24.89	16.53	15.14	16.72	-0.360534	0.0111555
POX_a00608	hypothetical protein	NA	NA	21.79	18.09	14.91	9.07	9.63	8.6	-0.746867	0.00111615
POX_a00610	hypothetical protein	NA	NA	75.55	50.36	95.2	165.88	162.39	163.97	1.41706	1.37241e-10
POX_a00613	hypothetical protein	NA	NA	4207.09	4439.45	4077	2636.26	2641.18	2528.46	-0.453737	0.000406575
POX_a00619	hypothetical protein	NA	NA	14.46	13.9	18.34	10.43	8.69	10.2	-0.420521	0.0325042
POX_a00622	hypothetical protein	NA	NA	107.68	104.85	92.97	58.09	63.83	64.74	-0.456453	0.000977718
POX_a00625	hypothetical protein	NA	NA	228.31	168.14	177.87	243.63	256.93	236.89	0.669346	0.000811012
POX_a00627	hypothetical protein	NA	NA	57.81	56.3	56.12	39.82	36.06	36.56	-0.34695	0.0113606
POX_a00628	hypothetical protein	NA	NA	394.03	359.72	384.12	240.96	250.69	287.51	-0.2986	0.00344847
POX_a00630	hypothetical protein	NA	NA	20.07	20.99	21.66	11.93	13.36	14.7	-0.406486	0.0079622
POX_a00632	hypothetical protein	NA	NA	115.89	142.37	96.63	65.61	66.02	61.74	-0.623844	0.00106927
POX_a00634	hypothetical protein	Zinc finger, C2H2-type	NA	50.74	38.78	45.32	20.79	21.58	26.44	-0.754645	1.16103e-05
POX_a00635	hypothetical protein	Zinc finger, C2H2-type	NA	14.35	14.38	14.5	7.73	8.29	8.25	-0.587348	7.81071e-05
POX_a00636	putative UDP-Xyl: (mannosyl) glucuronoxylomannan/galactoxylomannan beta-1,2-xylosyltransferase	NA	GT90	1.96	2.99	3.03	5.32	5	5.69	1.24265	5.06567e-06
POX_a00640	hypothetical protein	NA	NA	10.22	13.47	12.93	6.8	7.05	8.94	-0.433683	0.0264698
POX_a00644	hypothetical protein	NA	NA	130.12	138.9	119.2	79.52	72.07	70.74	-0.55134	0.000329513
POX_a00647	Acyl-CoA dehydrogenase family member 11	NA	NA	288.98	326.4	297.47	171.12	159.53	168.26	-0.621345	6.07747e-06
POX_a00657	hypothetical protein	NA	NA	3.04	3.13	2.82	1.81	2.06	2.06	-0.361276	0.0419017
POX_a00661	hypothetical protein	NA	NA	49.75	35.67	36.58	41.23	43.7	55.89	0.477901	0.0371793
POX_a00667	hypothetical protein	NA	NA	79.31	78.11	55.98	46.12	40.91	37.49	-0.518586	0.00935965
POX_a00676	hypothetical protein	NA	NA	48.04	136.56	149.17	269.58	291.66	264.38	1.56563	5.41679e-06
POX_a00678	hypothetical protein	NA	NA	45.84	43.94	44.13	56.53	56.89	60.84	0.628175	6.77982e-08
POX_a00685	hypothetical protein	NA	NA	42.81	30.96	36.12	18.11	17.89	16.4	-0.811231	5.05465e-07
POX_a00687	hypothetical protein	NA	NA	44.9	43.38	46.62	27.3	25.44	26.38	-0.519106	0.000151577
POX_a00696	hypothetical protein	NA	NA	60.49	73.67	70.02	71.49	70.21	71.52	0.309932	0.0440927
POX_a00697	hypothetical protein	NA	NA	7.85	14.34	15.67	23.93	25.5	32.89	1.35153	6.61936e-07
POX_a00699	hypothetical protein	NA	NA	79.03	87.88	79.97	53.31	51.76	62.39	-0.317715	0.0173205
POX_a00706	putative rhamnogalacturonan alpha-L-rhamnopyranohydrolase	NA	GH28	14.72	9.57	11.68	12.42	13.88	15.23	0.461802	0.0228795
POX_a00707	hypothetical protein	NA	NA	3.26	1.98	2.43	0.5	0.76	1.03	-1.48995	0.014897
POX_a00708	hypothetical protein	NA	NA	26.91	27.35	31.49	34.17	36.87	33.27	0.540988	0.00326133
POX_a00709	hypothetical protein	NA	NA	242.97	269.1	240.42	177.4	170.31	162.12	-0.306142	0.0350439
POX_a00712	putative exo-beta-1,3-galactanase	NA	GH43	88.34	53.18	70.93	150.74	159.02	167.41	1.4248	1.16438e-15
POX_a00713	putative acetyl xylan esterase	NA	CE1;CBM1;CE7;CE13	345.74	328.4	268.83	629.91	677.98	649.47	1.33019	5.39258e-20
POX_a00717	hypothetical protein	NA	NA	0.79	0.64	0.26	2.77	3.45	4.98	2.96335	7.24764e-07
POX_a00719	hypothetical protein	NA	NA	33.79	30.47	33.49	35.2	39.07	47.92	0.578973	3.03025e-05
POX_a00721	hypothetical protein	NA	NA	112.74	203.74	132.87	209.51	217.92	235.08	0.815327	0.000496364
POX_a00722	hypothetical protein	NA	NA	0.22	0.18	0.53	1.79	0.49	1.64	2.44537	0.02404
POX_a00725	Glycoside hydrolase, superfamily	APSES	GH5	57.66	48.65	52.45	33.48	33.5	33.54	-0.408311	0.000869425
POX_a00727	hypothetical protein	NA	NA	1400.65	680.69	583.33	1383.93	1315.85	1193.78	0.82334	0.00371199
POX_a00732	hypothetical protein	NA	NA	226.97	388.93	280.63	148	154.42	167.09	-0.698607	0.00115002
POX_a00737	hypothetical protein	NA	NA	6.8	2.14	4.82	8.37	7.52	10.75	1.23194	0.00566498
POX_a00739	galactosyl transferase GMA12/MNN10 family protein	NA	GT34	5.39	3.5	4.29	0.66	0.84	0.68	-2.3294	0.000156527
POX_a00742	putative alpha-mannosidase	NA	GH47	666.72	496.15	449.47	276.57	272.98	297.34	-0.65968	2.99765e-05
POX_a00746	winged helix repressor DNA-binding protein	Winged helix repressor DNA-binding	NA	80.4	70.29	47	35.18	32.76	31.26	-0.699535	0.00105904
POX_a00748	hypothetical protein	NA	NA	16.09	11.97	6.27	3.67	4.64	6.27	-0.985035	0.014795
POX_a00757	hypothetical protein	NA	NA	0.95	1.91	0.7	0.86	2.23	4.42	1.26449	0.0425154
POX_a00760	hypothetical protein	NA	NA	10.97	6.5	7.67	2.43	3.39	3.78	-1.13969	6.05652e-05
POX_a00764	endo-beta-1,4-glucanase	NA	GH5	8357.49	4018.8	4704.13	7461.82	7100.21	6302.74	0.56027	0.0241098
POX_a00767	hypothetical protein	NA	NA	1.86	1.87	1.61	6.69	6.65	9.46	2.33314	3.92557e-11
POX_a00769	hypothetical protein	NA	NA	63.16	63.71	54.41	36.3	38.89	43.64	-0.362978	0.0103525
POX_a00772	SUN domain-containing protein	NA	GH132	823.06	1009.32	635.85	501.43	498.8	449.42	-0.515113	0.0101242
POX_a00774	hypothetical protein	NA	NA	20.45	19.2	16.12	13.24	11.53	9.52	-0.440126	0.0465783
POX_a00775	hypothetical protein	NA	NA	365.87	333.05	286.51	151.69	137.41	140.11	-0.860223	0.00027502
POX_a00776	hypothetical protein	NA	NA	17.44	23.34	23.62	13.1	14.6	14.82	-0.36057	0.0454664
POX_a00777	hypothetical protein	NA	NA	2.85	2.79	4.17	7.99	8.82	11.76	1.79468	1.51622e-07
POX_a00778	hypothetical protein	NA	AA7;GH23	6.62	14	13.91	20.89	21.37	24.14	1.17574	3.41006e-05
POX_a00782	hypothetical protein	NA	NA	91.98	88.75	113.51	107.14	111.93	113.58	0.434455	0.00492165
POX_a00784	hypothetical protein	NA	NA	38.88	43.09	43.56	24.67	24.91	30.79	-0.398782	0.0132471
POX_a00785	hypothetical protein	NA	NA	41.03	25.52	39.59	41.37	45.47	51.62	0.637667	0.00111822
POX_a00787	hypothetical protein	NA	NA	84.54	57.87	75.57	44.27	45.87	48.03	-0.393248	0.0296859
POX_a00790	hypothetical protein	NA	AA3;AA8	2.17	1.25	1.32	1.91	2.26	3.12	0.871512	0.0179172
POX_a00791	hypothetical protein	NA	NA	0.13	0.31	0.06	0.41	0.61	1.53	2.49899	0.00481862
POX_a00792	hypothetical protein	NA	NA	2.13	2.57	2.67	1.21	1.38	1.3	-0.683901	0.000244567
POX_a00794	hypothetical protein	Zinc finger, Zn2Cys6	AA5	1.02	2.41	2.15	3.77	5.09	6.8	1.72546	3.39009e-07
POX_a00799	hypothetical protein	NA	NA	0	0	0	1.1	1.69	3.07	6.79974	6.82837e-07
POX_a00803	hypothetical protein	NA	NA	0.65	0.83	0.64	0.29	0	0.08	-2.24238	0.0363322
POX_a00804	hypothetical protein	NA	NA	222.75	287.33	227	144.88	132.01	121.41	-0.642897	1.06059e-07
POX_a00808	hypothetical protein	NA	NA	128.44	142.38	120.81	74.66	79.24	76.4	-0.511139	0.000524177
POX_a00812	hypothetical protein	Zinc finger, Zn2Cys6	NA	40.89	30.02	36.73	32.21	36.79	47.55	0.366226	0.0241386
POX_a00822	hypothetical protein	NA	NA	183.02	151.22	163.34	160.19	159.96	215.69	0.352372	0.0126749
POX_a00825	hypothetical protein	NA	NA	9338.85	5083.96	4655.11	3020.84	2613.42	2159.4	-0.991647	0.000198862
POX_a00832	hypothetical protein	NA	NA	18.07	20.62	20.35	11.78	12.46	12.88	-0.427628	0.00300679
POX_a00833	hypothetical protein	NA	NA	14.75	17.16	16.85	9.47	9.34	9.44	-0.540865	0.00290604
POX_a00834	hypothetical protein	NA	NA	175.81	124.14	169.88	196.74	197.47	223.08	0.646726	2.22411e-05
POX_a00835	hypothetical protein	NA	NA	89.58	78.06	87	99.25	108.01	121.89	0.619426	1.72302e-07
POX_a00841	hypothetical protein	NA	NA	15.68	16.64	16.55	9.4	10.98	10.22	-0.426927	0.0262355
POX_a00842	hypothetical protein	NA	NA	344.37	564.86	888.55	961.41	949.05	911.05	0.893174	0.00235385
POX_a00850	hypothetical protein	NA	NA	53.21	59.6	48.74	28.87	30.46	30.83	-0.594018	0.000129958
POX_a00852	hypothetical protein	NA	NA	57.36	44.74	46.1	31.71	35.07	33.74	-0.293206	0.0300173
POX_a00854	hypothetical protein	NA	NA	30.78	37.07	34.5	22.35	21.95	20.13	-0.454335	0.00867707
POX_a00863	hypothetical protein	NA	NA	1482.09	957.48	955.6	1991.1	1856.42	1748.95	1.02189	7.33732e-08
POX_a00864	hypothetical protein	NA	NA	9.35	7.78	7.68	4.89	4.85	4.74	-0.524621	0.00225103
POX_a00866	putative aminopeptidase	NA	NA	143.73	162.35	183.03	88.11	96.36	98.32	-0.548805	0.000151606
POX_a00868	hypothetical protein	NA	NA	72.29	74.54	69.62	39.42	45.83	53.44	-0.380619	0.0354435
POX_a00869	hypothetical protein	NA	NA	1.37	1.4	1.31	0.48	0.47	0.36	-1.38746	0.00134288
POX_a00874	hypothetical protein	NA	NA	2.7	4.54	4.16	11.69	10.41	9.27	1.70685	5.60848e-09
POX_a00889	hypothetical protein	NA	NA	903.67	644.96	702.95	381.5	372.77	393.26	-0.700756	3.93345e-06
POX_a00891	hypothetical protein	NA	NA	138.96	103.96	130.53	59.39	65.42	73.35	-0.663111	4.03642e-06
POX_a00898	hypothetical protein	NA	NA	741.92	720.33	710.13	617.72	721.65	835.63	0.340169	0.00193283
POX_a00903	hypothetical protein	NA	NA	290.01	298.95	285.22	373.64	410.34	410.11	0.723125	1.17934e-08
POX_a00906	hypothetical protein	NA	NA	93.23	76.08	80.52	86.7	110.23	115.45	0.585869	0.000448853
POX_a00909	hypothetical protein	NA	NA	102.39	65.73	98.45	148.61	162.07	143.76	1.03673	6.90906e-08
POX_a00910	hypothetical protein	NA	NA	21.65	18.71	19.47	12.44	11.58	12.9	-0.446496	0.00129009
POX_a00916	hypothetical protein	NA	NA	13.96	16.42	14.58	8.88	7.41	6.25	-0.739255	0.000584205
POX_a00921	hypothetical protein	NA	NA	10.03	11.77	8.74	11.69	12.22	13.96	0.55045	0.00704102
POX_a00928	hypothetical protein	NA	NA	16.84	19.49	18.73	11.45	11.32	13.4	-0.366348	0.0185844
POX_a00932	hypothetical protein	NA	NA	118.51	159.05	85.18	53.72	51.08	62.73	-0.872452	0.000172683
POX_a00933	hypothetical protein	NA	NA	22.85	61.88	79.29	93.32	99.84	111.75	1.12811	0.00149327
POX_a00935	hypothetical protein	NA	NA	17.6	16.57	18.91	12.57	11.22	11.07	-0.352424	0.0389199
POX_a00938	hypothetical protein	NA	NA	183.98	165.94	165.65	79.43	77.18	129.73	-0.556642	0.01943
POX_a00946	hypothetical protein	NA	NA	241.43	123.96	152.17	260.69	260.73	250.01	0.840418	0.000146938
POX_a00947	hypothetical protein	NA	NA	85.25	94.49	104.75	123.72	139.33	183.79	0.894506	1.49654e-07
POX_a00949	hypothetical protein	Zinc finger, C2H2-type	NA	56.16	82.91	64.18	76.55	81.27	91.44	0.533154	0.00462585
POX_a00951	hypothetical protein	NA	NA	433.94	414.37	1263.38	1427.62	1671.22	1953.15	1.51065	0.00944702
POX_a00952	serine/threonine-protein	NA	NA	44.98	29.26	38.78	46.7	42.23	61.44	0.601098	0.000410027
POX_a00953	hypothetical protein	NA	NA	28.75	36.97	30.93	32.02	34.14	43.5	0.420102	0.0221765
POX_a00954	hypothetical protein	Zinc finger, Zn2Cys6	NA	607.46	420.9	458.06	274.01	274.66	286.06	-0.336203	0.0157752
POX_a00955	putative casein kinase II beta subunit	NA	NA	48.48	61.41	43.88	18.34	21.47	24.66	-1.01655	2.23975e-07
POX_a00957	hypothetical protein	bZIP	NA	49.75	64.2	62.05	77.6	78.42	66.7	0.588779	0.00135447
POX_a00961	putative beta-glucosidase	NA	GH3	37.26	38.27	55.22	42.05	43.96	57.06	0.449092	0.0305641
POX_a00967	hypothetical protein	NA	NA	50.74	38.02	36.04	18.27	18.96	17.98	-0.921143	8.54557e-08
POX_a00972	hypothetical protein	NA	NA	11.82	10.35	9.77	5.9	5.45	5.84	-0.641324	0.000449145
POX_a00974	hypothetical protein	NA	NA	24.69	24.66	23.5	13.97	13.9	12.59	-0.588737	5.741e-05
POX_a00976	hypothetical protein	NA	NA	39.35	31.66	37.35	43.21	44.18	48.66	0.577456	5.33612e-06
POX_a00983	hypothetical protein	NA	NA	286.67	247.7	238.45	163.73	149.53	146.18	-0.492699	0.000651584
POX_a00984	hypothetical protein	NA	NA	27.84	17.49	25.41	8.4	8.22	7.83	-1.27245	1.39287e-09
POX_a00987	putative chitin glucanosyltransferase	NA	GH16	96.32	72.4	66.84	106.72	97.49	83.75	0.552724	0.0032642
POX_a00991	hypothetical protein	NA	NA	15.59	16.12	15.5	7.84	7.39	6.61	-0.87512	8.76725e-05
POX_a00994	hypothetical protein	NA	NA	49.92	46.37	47.73	22.63	24.81	24.35	-0.750042	8.79448e-07
POX_a00996	78 kDa glucose-regulated protein -like protein	NA	NA	336.63	353.69	531.73	609.08	599.12	596.71	0.811114	5.59868e-05
POX_a00998	hypothetical protein	NA	NA	16.06	16.1	16.6	9.81	10.09	11.26	-0.403576	0.00217825
POX_a01007	hypothetical protein	NA	NA	36.96	30.75	26.89	47.73	51.79	62.33	1.02497	1.91874e-09
POX_a01010	hypothetical protein	NA	NA	67.93	64.79	76.01	92.9	121.83	139.31	1.02952	1.01226e-07
POX_a01013	hypothetical protein	NA	NA	837.62	828.41	835.87	785.49	785.57	846.52	0.23479	0.0326209
POX_a01018	hypothetical protein	NA	NA	10.18	8.64	8.07	13.66	14.47	13.2	0.874899	6.9302e-06
POX_a01019	hypothetical protein	NA	NA	49.13	55.97	54.27	73.48	75.9	90.63	0.832342	2.17674e-09
POX_a01023	hypothetical protein	NA	NA	15.52	16.32	15.86	10.98	9.39	8.74	-0.458166	0.0102519
POX_a01026	hypothetical protein	NA	NA	10.01	14.47	13.41	7.5	6.43	7.72	-0.564605	0.0265683
POX_a01029	hypothetical protein	NA	NA	143.35	129.83	148.36	166.4	204.72	202.74	0.726967	1.22762e-05
POX_a01034	hypothetical protein	NA	NA	95.19	67.67	81.56	46.51	49.92	46.9	-0.507461	0.00262198
POX_a01042	hypothetical protein	NA	NA	30.21	19	27.38	10.27	9.39	11.58	-1.03618	2.96717e-06
POX_a01044	hypothetical protein	NA	NA	4.1	3.48	3.6	4.48	4.91	4.76	0.580389	0.00110231
POX_a01045	hypothetical protein	NA	NA	28.45	31.13	35.11	38.64	43.79	48.3	0.708953	6.10965e-06
POX_a01049	hypothetical protein	NA	NA	65.25	63.22	61.83	31.99	33.67	42.35	-0.563492	4.36461e-06
POX_a01051	hypothetical protein	NA	NA	116.87	101.53	135.14	49.1	55.47	66.15	-0.798721	3.61766e-07
POX_a01054	hypothetical protein	NA	NA	75.78	65.41	68.75	27.07	34.32	34.95	-0.876547	2.78773e-09
POX_a01056	hypothetical protein	NA	NA	337.82	135.89	357.79	406.6	392.15	404.22	0.795176	0.0064877
POX_a01057	hypothetical protein	NA	NA	16.91	16.54	17.6	20.73	19.97	22.02	0.545311	0.000238833
POX_a01058	hypothetical protein	NA	NA	6.42	7.53	6.32	4.23	4.11	3.9	-0.481205	0.0095115
POX_a01059	hypothetical protein	NA	NA	464.16	449.6	465.46	248.43	266.89	248.06	-0.596542	5.91935e-07
POX_a01064	hypothetical protein	NA	NA	91.06	63.68	350.92	378.55	410.01	432.91	1.51927	0.0353891
POX_a01065	hypothetical protein	NA	NA	67.9	59.94	306.66	315.59	331.36	374.71	1.4761	0.0401775
POX_a01067	hypothetical protein	NA	NA	76.7	134.39	513.18	31.78	38.15	46.63	-2.40353	0.00357151
POX_a01073	t-complex protein 1 subunit epsilon	NA	NA	176.02	200.46	194.27	121.95	113.18	128.71	-0.404115	0.00305504
POX_a01074	hypothetical protein	NA	NA	137.85	132.95	133.87	90.59	80.92	97.38	-0.315215	0.0141114
POX_a01076	hypothetical protein	NA	NA	48.62	45.38	45.1	42.47	47.79	53.4	0.26218	0.0306782
POX_a01077	hypothetical protein	NA	NA	69.32	73.11	81.64	80.12	92.35	103.29	0.53028	5.91029e-05
POX_a01078	hypothetical protein	NA	CE1;CE5	14.38	26.03	12.17	27.46	28.44	37.54	1.06035	0.000356133
POX_a01080	hypothetical protein	NA	NA	186.68	66.37	114.32	141.24	182.76	172.03	0.704737	0.0187498
POX_a01083	hypothetical protein	NA	NA	38.82	64.47	42.83	22.45	22.02	28.73	-0.765192	0.000925055
POX_a01084	hypothetical protein	NA	NA	25.87	27.45	24.62	13.21	16.32	20.17	-0.433337	0.0112331
POX_a01088	hypothetical protein	NA	GH5	71.64	54.63	52.83	61.61	65.46	60.86	0.32588	0.0378522
POX_a01089	hypothetical protein	Zinc finger, MIZ-type	NA	12.64	13.59	11.22	7.15	5.87	7.62	-0.613413	0.0037605
POX_a01091	hypothetical protein	NA	NA	107.13	28.26	52.6	9.05	11.35	11.24	-2.30049	1.28772e-09
POX_a01095	hypothetical protein	NA	NA	13.45	7.22	6.17	10.9	17.28	14.19	0.949262	0.03431
POX_a01096	hypothetical protein	NA	NA	177.27	160.38	180.37	99.37	108.57	115.17	-0.424406	0.000535486
POX_a01105	hypothetical protein	RFX DNA-binding domain	NA	7.09	7.18	7.78	4.64	4.3	4.88	-0.427281	0.0288977
POX_a01106	hypothetical protein	NA	NA	19.32	12.26	14.94	5.12	6.56	3.41	-1.32478	0.00873486
POX_a01109	hypothetical protein	NA	NA	41.29	23.52	43.99	55.93	64.69	70.56	1.0699	3.07722e-06
POX_a01115	hypothetical protein	NA	NA	493.07	462.81	395.85	457.35	564.56	667.51	0.622377	0.00133265
POX_a01116	hypothetical protein	NA	NA	23.3	21.62	20.14	23.36	23.39	26.5	0.42437	0.0178415
POX_a01117	hypothetical protein	NA	NA	127.56	106.78	91.99	117.82	124.41	121.92	0.448838	0.0247894
POX_a01118	hypothetical protein	NA	NA	50.79	56.21	46.44	25.44	25.21	38.11	-0.544125	0.00875694
POX_a01123	hypothetical protein	NA	NA	8.24	6.48	16.49	32.5	37.67	41.75	2.0874	6.22372e-12
POX_a01124	hypothetical protein	NA	NA	1.39	1.36	3.55	6.59	6.85	7.03	1.95655	4.09467e-07
POX_a01125	hypothetical protein	NA	NA	72.8	62.68	63.44	42.94	44.6	48.49	-0.250332	0.0311772
POX_a01126	hypothetical protein	NA	NA	23.34	21.41	25.4	29.81	25.63	24.45	0.450376	0.0223607
POX_a01127	hypothetical protein	NA	NA	671.44	474.42	652.07	708.49	659.15	677.96	0.493031	0.00506416
POX_a01130	hypothetical protein	NA	CE7	207.25	218.29	195.89	195.1	209.67	221.66	0.258199	0.0259808
POX_a01131	hypothetical protein	NA	NA	249.75	247.86	248.93	306.71	294.76	303.36	0.529124	7.06315e-06
POX_a01132	hypothetical protein	NA	NA	25.11	28.11	28.46	13.88	16.09	21.98	-0.421169	0.0191986
POX_a01133	hypothetical protein	Winged helix repressor DNA-binding	NA	12.22	14.09	12.33	8.56	8.4	9.55	-0.303261	0.0455932
POX_a01134	hypothetical protein	NA	NA	45.18	41.94	42.61	44.26	49.46	57.89	0.471924	0.000675376
POX_a01144	hypothetical protein	NA	NA	175.55	148.75	154.38	101.99	108.26	110.35	-0.325091	0.00516511
POX_a01149	hypothetical protein	NA	NA	117.77	112.87	128.66	150.07	158.46	158.82	0.646249	3.55182e-08
POX_a01150	hypothetical protein	NA	NA	113.84	58.04	125.78	280.29	285.28	298.59	1.79721	3.58695e-13
POX_a01151	hypothetical protein	NA	NA	43.57	49.57	40.44	25.86	25.82	23.13	-0.586543	0.000441604
POX_a01152	hypothetical protein	NA	NA	17.62	14.71	16.93	9.23	9.77	11.68	-0.439129	0.00223417
POX_a01163	hypothetical protein	NA	NA	22.17	16.68	16.47	11.52	13.16	11.91	-0.342608	0.0497044
POX_a01165	hypothetical protein	NA	NA	9.45	40.6	41.48	77.38	75.19	75.57	1.55072	0.0144801
POX_a01167	putative beta-mannosidase	NA	GH2;GH158	69.13	41.9	62.17	33.4	34.18	36.17	-0.484892	0.00858381
POX_a01170	hypothetical protein	NA	NA	3.54	4.5	6.18	5.76	8.75	12.87	1.06845	0.000245941
POX_a01174	hypothetical protein	NA	NA	28.1	36.71	28.92	18.19	19.71	21.24	-0.423845	0.0200416
POX_a01178	hypothetical protein	NA	NA	41.41	41.72	39.18	26.86	26.21	26.74	-0.353744	0.00333255
POX_a01188	hypothetical protein	NA	NA	518.9	497.22	492.62	511.01	574.42	603.16	0.417053	6.90491e-05
POX_a01195	hypothetical protein	NA	NA	83.41	67.79	102.33	94.93	106.69	117.56	0.580424	0.000849918
POX_a01197	hypothetical protein	NA	NA	2.78	6.29	4.22	7.89	7.35	6.07	0.92245	0.00601538
POX_a01199	hypothetical protein	NA	CE1	90.7	74.14	89.97	97.14	81.49	91.11	0.338342	0.0271159
POX_a01208	hypothetical protein	NA	NA	200.76	244.78	282.32	252.75	302.05	339.33	0.539487	0.00191761
POX_a01213	hypothetical protein	NA	NA	8.26	8.43	9.42	3.31	5.05	4.05	-0.82849	0.000820678
POX_a01215	hypothetical protein	NA	NA	28.83	21.92	23.47	24.62	25.02	29.57	0.348667	0.0474582
POX_a01217	hypothetical protein	NA	NA	272.96	221.33	227.12	174.56	157.7	162.58	-0.284651	0.0443496
POX_a01220	hypothetical protein	NA	NA	32.99	37.41	46.61	44.64	53.76	65.49	0.721237	0.000118952
POX_a01221	hypothetical protein	NA	NA	1.74	2.56	2.53	3.33	2.76	4.28	0.7941	0.00317733
POX_a01223	hypothetical protein	NA	NA	37.81	49.04	39.31	65.81	56.01	43.26	0.647643	0.00512788
POX_a01224	hypothetical protein	NA	NA	507.63	1109.39	447.07	1459.65	1269.21	903.23	1.07466	0.0404487
POX_a01225	hypothetical protein	NA	NA	46.27	49.64	79.57	85.9	83.61	91.67	0.818568	0.00020623
POX_a01226	hypothetical protein	NA	NA	187.74	146.46	189.19	190.24	208.94	235.67	0.530748	0.000136684
POX_a01227	hypothetical protein	NA	NA	12.83	14.37	11.91	6.17	6.22	6.99	-0.772449	1.97529e-06
POX_a01228	hypothetical protein	NA	NA	5.6	4.35	4.62	1.94	2.21	2.71	-0.844235	2.82321e-05
POX_a01229	putative exo-beta-1,3-glucanase	NA	GH5	17.03	12.83	18.31	21.66	24.31	26.65	0.839521	3.55408e-07
POX_a01230	hypothetical protein	NA	NA	63.96	66.67	57.7	37.8	37.93	38.59	-0.434533	0.000228375
POX_a01231	hypothetical protein	NA	NA	24.44	29.65	23.21	12.64	13.33	15.2	-0.52343	0.00118595
POX_a01234	hypothetical protein	NA	NA	419.97	183.46	204.17	544.78	467.66	362.82	1.0525	0.000448159
POX_a01240	hypothetical protein	NA	NA	17.75	20.51	18.44	10.67	11.27	13.94	-0.423692	0.00890874
POX_a01242	hypothetical protein	NA	NA	87.74	82.46	80.16	50.43	57.22	63.28	-0.298551	0.0289049
POX_a01247	hypothetical protein	NA	NA	3.21	3.4	2.51	1.54	1.64	1.72	-0.658491	0.00109278
POX_a01248	hypothetical protein	NA	NA	116.54	38.62	60.71	69.1	181.98	181.53	0.881461	0.000372333
POX_a01251	hypothetical protein	NA	NA	53.31	64.2	49.63	38.33	35.22	34.64	-0.379142	0.027635
POX_a01252	hypothetical protein	NA	NA	126.22	96.69	109.68	113.2	132.71	124.09	0.436008	0.0150404
POX_a01255	hypothetical protein	NA	NA	17	20.95	33.45	37.18	41.86	44.82	1.07592	1.29145e-05
POX_a01258	hypothetical protein	NA	NA	52.31	59.41	53.23	92.02	83.58	75.15	0.858165	5.77394e-07
POX_a01261	hypothetical protein	NA	NA	43.1	49.32	38.38	43.15	45.7	49.59	0.329646	0.0485807
POX_a01266	hypothetical protein	NA	NA	112.52	91.62	107.56	51.4	59.37	59.2	-0.584779	7.02651e-07
POX_a01269	hypothetical protein	NA	NA	82.16	59.18	69.08	64.02	71.91	86.6	0.335858	0.044992
POX_a01271	hypothetical protein	NA	NA	92.84	93.98	78.39	64.69	55.27	36.78	-0.490909	0.0431367
POX_a01283	hypothetical protein	NA	NA	186.87	189.9	195.22	129.03	127.6	145.63	-0.263301	0.0190579
POX_a01286	Polyketide synthase, enoylreductase	NA	NA	84.61	86.46	91.53	55.46	66.19	63.49	-0.259326	0.0397579
POX_a01292	hypothetical protein	NA	NA	69.98	93.91	102.14	114.83	126.47	154.41	0.809415	1.54204e-05
POX_a01294	hypothetical protein	NA	NA	451.97	308.47	405.23	528.29	614.08	743.33	0.969686	1.24569e-07
POX_a01295	hypothetical protein	NA	NA	204.84	97.52	122.16	191.63	189.5	205.57	0.739643	0.00246719
POX_a01305	hypothetical protein	GCN5-like 1	NA	47.25	39.47	37.18	19.15	21.56	23.88	-0.678953	0.000867371
POX_a01308	hypothetical protein	NA	NA	321.71	206.92	180.82	151.84	130.61	100.8	-0.614546	0.0140453
POX_a01309	putative beta-galactosidase	NA	GH2;GH5;GH158;GH106	34	25.07	27.91	14.04	16.97	16.49	-0.622459	9.1301e-05
POX_a01315	hypothetical protein	NA	NA	356.21	221.09	208.17	123.84	111.67	95.19	-0.97841	1.76012e-05
POX_a01316	hypothetical protein	NA	NA	118.32	82.97	93.35	63.01	64.43	75.78	-0.326935	0.0238531
POX_a01317	hypothetical protein	NA	NA	11.19	11.6	10.72	5.88	5.53	5.64	-0.727326	2.57469e-07
POX_a01318	Elongation factor 2	NA	NA	402.43	613.04	423.56	222.17	228.8	219.95	-0.858808	2.00011e-05
POX_a01321	hypothetical protein	Zinc finger, C2H2-type	NA	26.62	30.28	28.02	33.41	31.48	32.61	0.446669	0.00294367
POX_a01322	hypothetical protein	NA	NA	176.83	178.37	154.34	186.77	189.65	181.35	0.382667	0.00447322
POX_a01326	hypothetical protein	NA	NA	1132.86	1331.4	1639.27	1360.48	1783.81	2023.08	0.815462	0.0122024
POX_a01329	hypothetical protein	NA	NA	66.24	64.88	70.62	71.16	69.36	71.63	0.323234	0.0111616
POX_a01332	hypothetical protein	NA	NA	8.52	8.56	9.09	13.32	12.39	11.86	0.775226	6.21698e-05
POX_a01343	hypothetical protein	NA	NA	41.75	40.6	45.51	21.34	23.89	24.52	-0.626149	1.38836e-05
POX_a01344	hypothetical protein	NA	NA	45.45	39.73	42.63	24.06	28.18	27.31	-0.429825	0.00542343
POX_a01345	hypothetical protein	NA	NA	26.88	26.18	29.32	34.35	46.72	44.52	0.798026	6.77648e-07
POX_a01347	Glucose-repressible alcohol dehydrogenase transcriptional effector	NA	NA	36.98	44.61	36.75	26.13	25.84	23.99	-0.391495	0.0209675
POX_a01348	hypothetical protein	NA	CE1	159.81	178.64	195.59	168.74	177.71	211.64	0.303367	0.0351289
POX_a01353	hypothetical protein	NA	NA	59.42	47.34	43.93	25.59	29.48	32.24	-0.503548	0.000119491
POX_a01354	hypothetical protein	NA	NA	482.26	404.02	448.74	164.37	192.38	228.58	-0.942405	6.52654e-13
POX_a01356	Putative DNA repair protein Rad50	NA	NA	17.74	19.71	19.97	12.11	11.1	11.46	-0.461917	0.00325917
POX_a01360	hypothetical protein	NA	NA	96.37	62.44	65.66	49.37	48.42	43.37	-0.403529	0.0430454
POX_a01363	hypothetical protein	NA	CE1	289.09	491.71	421.68	474.29	526.9	667.56	0.708336	0.00126717
POX_a01365	hypothetical protein	NA	NA	69.07	78.18	74.04	76.38	82.31	103.66	0.485032	0.000913934
POX_a01366	hypothetical protein	NA	NA	35.16	34.96	38	19.81	22.62	28.16	-0.372533	0.0235567
POX_a01370	hypothetical protein	NA	NA	4.05	8.43	7.82	7.46	8.7	11.55	0.60153	0.0239917
POX_a01373	hypothetical protein	NA	NA	7.61	8.73	7.64	3.67	3.8	3.96	-0.828603	8.89111e-06
POX_a01376	hypothetical protein	NA	NA	21.32	15.42	22.84	23.74	27.14	32.83	0.734506	4.9023e-05
POX_a01377	hypothetical protein	NA	NA	21.93	21.09	20.4	22.25	23.99	22.61	0.32827	0.0154663
POX_a01382	hypothetical protein	Zinc finger, Zn2Cys6	NA	23.76	26.11	24.88	14.16	14.77	17.35	-0.451895	0.00144966
POX_a01384	hypothetical protein	NA	NA	65.12	40.67	44.5	18.74	25.44	27.29	-0.820423	0.000126474
POX_a01386	hypothetical protein	NA	NA	136.96	126.2	178.5	54.87	61.47	67.47	-1.02422	3.68745e-10
POX_a01387	hypothetical protein	NA	NA	10.08	8.31	8.9	10.07	9.54	9.85	0.353791	0.0204207
POX_a01391	hypothetical protein	NA	NA	32.58	30.02	31.56	27.17	31.95	44.22	0.369004	0.0293269
POX_a01392	hypothetical protein	NA	NA	12.06	11.47	19.88	6.76	6.29	7.54	-0.675289	0.00720062
POX_a01396	hypothetical protein	NA	NA	134.09	134.52	182.12	70.02	87.17	104.93	-0.539946	0.00394077
POX_a01398	hypothetical protein	NA	NA	8.04	8.4	7.4	4.67	4.62	6.04	-0.397644	0.0496791
POX_a01400	hypothetical protein	Zinc finger, Zn2Cys6	NA	5.44	4.44	4.71	2.46	2.57	3.18	-0.583345	0.0152675
POX_a01404	hypothetical protein	NA	NA	181.17	117.4	124.98	156.4	160.57	162.36	0.452411	0.016838
POX_a01408	hypothetical protein	NA	NA	112.29	123.19	110.85	77.2	79.87	84.91	-0.267932	0.0406069
POX_a01413	hypothetical protein	NA	NA	71.04	86.55	74.7	49.74	50.85	53.56	-0.347972	0.0186545
POX_a01415	hypothetical protein	NA	GT41	37.65	48.59	44.66	27.2	26.31	31.48	-0.384076	0.0197341
POX_a01416	hypothetical protein	NA	NA	27.6	26.11	33.63	30.6	37.51	44.01	0.607719	0.00133676
POX_a01417	hypothetical protein	NA	NA	47.35	48.79	48.77	28.97	32.38	35.7	-0.332119	0.0178651
POX_a01419	hypothetical protein	NA	NA	28	27.03	22	27.38	31.12	33.12	0.494619	0.00110383
POX_a01423	hypothetical protein	NA	NA	117.4	134.48	144.28	139.82	141.04	159.67	0.397498	0.00497946
POX_a01427	hypothetical protein	NA	NA	9699.14	9475.62	10034.3	12716.7	13166.7	16147.2	0.978545	1.10638e-05
POX_a01429	hypothetical protein	NA	NA	179.36	167.69	196.16	199.69	199.38	241.81	0.493046	0.000139688
POX_a01430	hypothetical protein	NA	NA	109.12	103.96	126.69	128.7	119.89	134.07	0.424396	0.00254501
POX_a01431	hypothetical protein	NA	NA	11.73	10.51	11.24	7.39	6.99	7.58	-0.359659	0.0082681
POX_a01433	hypothetical protein	NA	NA	57.84	67.84	60.03	33.65	36.98	48.26	-0.3976	0.0326814
POX_a01434	hypothetical protein	NA	GT41	42.68	48.57	51.14	24.88	31.14	35.62	-0.39634	0.0202575
POX_a01438	hypothetical protein	NA	GH23	82.36	93.75	83.29	55.58	55.1	51.53	-0.425766	0.00557008
POX_a01441	hypothetical protein	NA	NA	74.19	62.04	57.56	71.16	74.53	80.95	0.478342	0.000559007
POX_a01443	hypothetical protein	NA	NA	13.09	12.18	10.17	6.4	7.4	8.12	-0.452342	0.00293514
POX_a01445	hypothetical protein	NA	NA	52.89	43.06	44.34	46.57	51.25	53.99	0.370628	0.0144839
POX_a01451	hypothetical protein	NA	NA	20.5	23.1	22.35	11.99	13.02	14.74	-0.491208	0.000763804
POX_a01454	hypothetical protein	NA	NA	161.02	183.08	200.33	250.63	239.45	249.63	0.70008	1.98907e-06
POX_a01456	hypothetical protein	NA	NA	125.87	113.23	122.4	71.91	74.01	72.5	-0.474819	6.51542e-05
POX_a01471	hypothetical protein	NA	NA	9.21	6.96	14.96	149.08	121.31	118.69	3.78757	7.23069e-35
POX_a01477	hypothetical protein	NA	NA	173.04	177.98	146.05	83.6	79.58	82.11	-0.758537	9.26554e-08
POX_a01481	hypothetical protein	NA	NA	1063.31	661.49	853.75	1504.56	1605.04	1925.65	1.34934	1.72049e-07
POX_a01482	hypothetical protein	NA	NA	13.7	16.2	13.23	32.77	24.95	31.41	1.3025	9.19821e-08
POX_a01488	hypothetical protein	NA	NA	71.31	79.84	78.01	84.89	80.95	75.26	0.32338	0.0345821
POX_a01489	hypothetical protein	NA	NA	75.29	77.17	86.63	72.84	84.97	104.67	0.386079	0.0114873
POX_a01491	hypothetical protein	NA	NA	152.79	158.99	129.67	205.7	201.86	209.46	0.734374	1.25434e-07
POX_a01492	hypothetical protein	NA	NA	56.17	49.14	66.49	60.21	64.38	74.27	0.454936	0.0024082
POX_a01497	hypothetical protein	NA	NA	68	68.52	79.03	39.72	41.85	53.5	-0.387362	0.0101774
POX_a01499	hypothetical protein	NA	NA	17.18	11.43	14.39	7.86	8.77	8.42	-0.522409	0.0128743
POX_a01501	Putative Invasion-inducing protein TIAM1/CDC24	NA	NA	37.86	40.82	32.38	22.25	23.54	21.16	-0.481212	0.00304444
POX_a01502	hypothetical protein	NA	NA	188.7	257.38	251.23	275.43	268.13	262.43	0.456568	0.0103922
POX_a01510	hypothetical protein	NA	NA	29.26	27.07	34.69	48.4	58.26	69.29	1.19496	2.68527e-12
POX_a01512	hypothetical protein	NA	NA	233.14	272.14	201.48	140	140.81	139.78	-0.497731	0.00216828
POX_a01515	hypothetical protein	NA	NA	40.69	39.8	42.79	40.66	39.59	43.9	0.257245	0.0360539
POX_a01516	Putative Glycerol kinase 2	NA	NA	51.99	56.36	50.98	34.31	35.57	37.18	-0.288517	0.00712196
POX_a01520	hypothetical protein	NA	NA	274.3	293.97	293.83	186.91	185.45	181.48	-0.38315	0.00325905
POX_a01522	hypothetical protein	NA	NA	72.12	63.08	70.47	72.77	67.98	68.69	0.280067	0.0364343
POX_a01525	hypothetical protein	NA	NA	30.13	20.09	43.26	54.06	53.93	53.08	1.04083	3.40344e-05
POX_a01526	hypothetical protein	NA	NA	78.47	75.78	75.86	51.49	55.2	54.77	-0.258756	0.0411117
POX_a01531	hypothetical protein	NA	NA	4.01	5.17	6.35	6.13	6.5	8.65	0.693128	0.0191965
POX_a01533	Putative Carbonic anhydrase	NA	NA	25.6	19.04	24.01	26.57	26.43	34.51	0.611854	0.00528751
POX_a01538	hypothetical protein	NA	NA	16.72	13.23	12.85	9.55	8.4	8.47	-0.438642	0.0191027
POX_a01540	kynurenine aminotransferase, putative	NA	NA	58.52	64.54	61.96	38.18	36.71	44.88	-0.382391	0.00529272
POX_a01545	hypothetical protein	NA	NA	7.36	11	10.28	11.13	10.62	13.88	0.549306	0.0149398
POX_a01546	hypothetical protein	NA	NA	257.57	181.73	211.41	246.69	259.64	257.82	0.491175	0.000866318
POX_a01547	hypothetical protein	NA	NA	39.37	37	34.99	76.17	71.13	66.11	1.19958	6.38078e-13
POX_a01550	hypothetical protein	NA	NA	5.17	5.34	4.61	1.44	1.77	1.57	-1.41755	7.32469e-07
POX_a01553	hypothetical protein	NA	NA	77.84	92.85	81.61	34.57	36.98	34.21	-1.00666	1.00826e-10
POX_a01554	hypothetical protein	NA	NA	33.4	30.72	34.69	12.03	15.38	18.68	-0.85776	2.89008e-06
POX_a01556	hypothetical protein	NA	NA	317.78	289.77	331.09	119.83	130.63	149.53	-0.987102	1.46442e-18
POX_a01557	hypothetical protein	NA	NA	51.09	62.56	56.41	40.12	37.97	35.32	-0.33484	0.0422796
POX_a01560	hypothetical protein	NA	NA	67.28	65.82	66.38	44.56	44.17	45.1	-0.300532	0.00763261
POX_a01561	hypothetical protein	NA	NA	201.7	144.67	165.75	153.25	190.67	207.66	0.367379	0.0268139
POX_a01562	hypothetical protein	NA	NA	62.69	61.18	65.35	66.98	72.21	70.96	0.400683	0.000949759
POX_a01563	hypothetical protein	NA	NA	17.78	20.32	16.03	9.38	9.38	8.7	-0.731002	4.94263e-05
POX_a01567	hypothetical protein	NA	NA	59.53	52.62	52.14	33.7	34	38.64	-0.379652	0.00181764
POX_a01574	hypothetical protein	NA	NA	43.14	65.01	76.51	72.25	77.15	73.31	0.53214	0.0262998
POX_a01579	hypothetical protein	NA	CBM21;CBM25	81.42	92.27	78.74	28.57	26.65	31.24	-1.28262	2.8756e-22
POX_a01588	hypothetical protein	NA	NA	30.32	26.57	26.59	39.54	38.92	40.16	0.759258	1.67917e-08
POX_a01591	hypothetical protein	NA	NA	13.93	7.4	5.94	13.46	13.92	18.97	1.0262	0.00230446
POX_a01596	hypothetical protein	NA	NA	6.9	1.94	4.13	10.24	10.26	11.23	1.5992	0.00767896
POX_a01600	hypothetical protein	NA	NA	472.1	338.83	335.34	394.77	412.59	413.27	0.347977	0.0245521
POX_a01603	hypothetical protein	NA	NA	110.99	109.04	102.24	73.6	73.21	78.32	-0.266497	0.0230486
POX_a01604	hypothetical protein	NA	NA	38.08	33.42	32	18.77	23.75	25.14	-0.365918	0.0253829
POX_a01617	hypothetical protein	NA	NA	86.12	63.65	80.34	83.11	84.29	96.34	0.448386	0.00160276
POX_a01620	hypothetical protein	NA	NA	21.09	16.78	15.59	9.88	9.48	9.38	-0.640879	9.64726e-05
POX_a01621	hypothetical protein	NA	NA	74.78	92	98.69	130.13	127.44	123.46	0.773512	5.44349e-06
POX_a01625	hypothetical protein	NA	NA	285.4	217.86	221.1	266.97	274.06	287.25	0.448539	0.000898161
POX_a01627	hypothetical protein	Zinc finger, CCHC-type	NA	178.7	126.15	142.97	229.57	241.44	257.9	0.971802	5.58137e-10
POX_a01631	Glutamine synthetase	NA	NA	502.44	607.43	460.78	634.14	602.37	598.97	0.465146	0.00496389
POX_a01639	hypothetical protein	NA	NA	624.25	865.5	611.05	394.25	403.78	427.51	-0.531999	0.00306825
POX_a01640	hypothetical protein	NA	NA	228.67	231.36	224.41	293.19	321.94	318.85	0.705534	9.96828e-10
POX_a01642	hypothetical protein	NA	NA	18.09	16.15	15.88	10.19	10.31	8.35	-0.54006	0.00180954
POX_a01644	hypothetical protein	NA	NA	10.34	8.67	11.42	14.79	12.52	12.59	0.65094	0.00186466
POX_a01646	hypothetical protein	NA	NA	87.28	60.66	171.89	167.06	165.54	152.23	0.858694	0.00671459
POX_a01649	hypothetical protein	NA	NA	88.74	55.65	80.78	113.32	109.01	111.74	0.827378	4.65159e-06
POX_a01651	hypothetical protein	NA	NA	147.8	122.04	111.97	139.26	140.2	155.79	0.45477	0.00281646
POX_a01652	hypothetical protein	Zinc finger, CCHC-type	NA	20	21.83	24.41	22.36	23.5	26.26	0.365735	0.0194584
POX_a01655	hypothetical protein	NA	NA	24.95	24.49	21.99	17.49	14.75	13.94	-0.372706	0.0329926
POX_a01663	hypothetical protein	NA	NA	200.63	180.74	220.03	186.99	217.51	291.21	0.460725	0.00657896
POX_a01664	hypothetical protein	NA	NA	23.28	13.58	19.6	30.18	30.42	28.36	0.921937	2.53207e-05
POX_a01665	hypothetical protein	NA	NA	53.57	51.28	44.23	28.6	32.94	35.27	-0.375501	0.0121261
POX_a01671	hypothetical protein	NA	NA	11.6	13.41	21.37	6.65	6.51	7.89	-0.894212	0.00184156
POX_a01672	hypothetical protein	NA	NA	313.52	356.47	313.3	320.21	345.58	405.27	0.365404	0.00539231
POX_a01673	hypothetical protein	Myb	NA	26.65	26.2	25.33	15.77	17.32	14.35	-0.469711	0.00221811
POX_a01675	hypothetical protein	NA	NA	92.9	73.41	84.21	97.98	117.8	138.16	0.74097	9.12756e-08
POX_a01677	hypothetical protein	NA	NA	17.62	18.2	17.47	19.49	20.12	26.12	0.54338	0.0010112
POX_a01681	Neutral trehalase	NA	GH37;GH78;GH63	39.86	35.89	36.07	19.69	18.43	21.74	-0.653493	6.48806e-07
POX_a01685	hypothetical protein	NA	NA	61.62	41.41	44.84	24.96	24.51	26.92	-0.697672	4.78617e-05
POX_a01691	hypothetical protein	Zinc finger, C2H2-type	NA	2.6	3.95	13.05	13.76	12.31	13.26	1.25574	0.00997798
POX_a01697	hypothetical protein	NA	AA5	413.39	418.6	340.69	260.9	248.79	216.64	-0.4299	0.0103215
POX_a01702	hypothetical protein	NA	NA	347.63	189.66	222.08	263.66	284.76	294.76	0.418018	0.0472404
POX_a01704	hypothetical protein	NA	NA	47.16	51.59	57.82	25.45	31.6	38.57	-0.478115	0.00421021
POX_a01705	hypothetical protein	NA	NA	140.93	155.9	142.22	77.72	79.81	93.72	-0.561079	1.48045e-05
POX_a01706	hypothetical protein	NA	NA	88.94	107.77	103.26	118.02	118.56	122.41	0.503786	0.000533747
POX_a01707	hypothetical protein	NA	NA	168.08	172.06	182.95	231.05	228.05	221.47	0.633921	1.28735e-06
POX_a01708	hypothetical protein	NA	NA	217.73	141.47	133.12	245.47	286.68	296.28	1.04135	2.77085e-06
POX_a01719	hypothetical protein	NA	NA	21.68	20.97	24.51	23.51	23.85	27.2	0.394959	0.00355252
POX_a01720	hypothetical protein	NA	NA	21.95	22.37	20.39	13.24	11.49	12.01	-0.547389	0.000179107
POX_a01721	hypothetical protein	Zinc finger, Zn2Cys6	NA	22.31	28.01	13.48	11.65	11.82	11.17	-0.603836	0.0230123
POX_a01724	putative exo-beta-1,3-glucanase	NA	GH17	5.14	7.02	4.26	6.35	7.59	8.09	0.658874	0.0219271
POX_a01726	putative 1,3-beta-glucan synthase	NA	GT48	199.55	262.16	224.66	135.55	131.57	124.75	-0.563129	0.000988452
POX_a01727	hypothetical protein	NA	NA	2.99	1.26	3.22	5.17	2.25	4.47	0.752419	0.0397076
POX_a01728	hypothetical protein	NA	NA	11.71	11.14	13.1	4.8	6.62	7.05	-0.722017	0.000188905
POX_a01740	hypothetical protein	NA	NA	105.17	103.56	97.68	72.97	65.98	64.71	-0.334949	0.0207685
POX_a01742	hypothetical protein	Winged helix repressor DNA-binding	NA	31.72	28.84	23.15	15.24	14.22	14.15	-0.669701	3.94723e-05
POX_a01748	hypothetical protein	NA	NA	13.92	13.12	15.26	13.69	15.71	16.67	0.368996	0.0211655
POX_a01754	hypothetical protein	NA	NA	24.44	34.73	31.95	17.19	18.46	21.98	-0.428066	0.0204192
POX_a01758	hypothetical protein	NA	NA	199.67	188.84	209.17	133.94	132.67	128.31	-0.344503	0.00693183
POX_a01759	hypothetical protein	NA	NA	71.38	67.58	160.21	118.55	149.71	208.34	0.927937	0.00488681
POX_a01760	hypothetical protein	NA	NA	42.56	35.44	41.67	48.76	49.53	60.3	0.66082	2.39602e-05
POX_a01762	hypothetical protein	NA	NA	63.22	59.03	55.68	37.45	40.71	45.49	-0.28029	0.0185141
POX_a01764	hypothetical protein	NA	NA	166.99	222.55	360.84	284.8	333.29	367.3	0.641157	0.0141348
POX_a01765	hypothetical protein	NA	NA	34.68	45.66	43.69	59.43	59.97	63.76	0.804947	1.37463e-06
POX_a01771	hypothetical protein	NA	NA	83.4	83.97	88.77	88.01	90.1	92.7	0.328433	0.0054506
POX_a01772	hypothetical protein	NA	NA	971.25	851.44	887.26	559.47	550.08	605.81	-0.395261	0.000189776
POX_a01773	hypothetical protein	NA	NA	85.36	104.02	72.02	55.71	54.46	53.88	-0.424084	0.0197983
POX_a01776	hypothetical protein	NA	NA	325.54	255.2	245.89	156.56	142.06	155.53	-0.583194	2.69365e-05
POX_a01777	Putative Protein transporter SEC24	NA	NA	64.1	56.64	53.03	31.11	32.68	30.96	-0.623503	2.35431e-06
POX_a01778	hypothetical protein	NA	NA	14.83	13.83	13.03	6.39	6.86	6.01	-0.863211	7.52693e-07
POX_a01782	hypothetical protein	NA	NA	101.8	67.24	84.29	86.31	89.4	96.21	0.356913	0.0249848
POX_a01783	hypothetical protein	NA	NA	21.68	22.47	23.73	14.48	13.61	15.42	-0.396443	0.00397977
POX_a01787	hypothetical protein	NA	NA	292.58	333.52	246.98	202.52	184.78	144.34	-0.456837	0.0284669
POX_a01788	hypothetical protein	NA	NA	141.28	151.96	136.39	86.9	88.74	92.66	-0.260461	0.0436693
POX_a01789	putative alpha,alpha-trehalose-phosphate synthase [UDP-forming]	NA	GT20;GT5	104.32	103.42	165.44	130.6	140.06	148.36	0.413027	0.0440489
POX_a01790	hypothetical protein	NA	AA7	58.52	82.2	65.31	36.3	39.02	33.2	-0.678012	0.000457612
POX_a01792	hypothetical protein	NA	NA	70.36	102.29	76.33	39.94	38.59	45.06	-0.767849	9.09229e-05
POX_a01793	hypothetical protein	NA	NA	219.87	191.75	175.01	189.28	198.73	202.19	0.267744	0.042045
POX_a01796	hypothetical protein	NA	NA	511.77	677.02	531.1	307.53	336.41	377.1	-0.504768	0.00196919
POX_a01803	hypothetical protein	NA	NA	82.76	56.1	75.39	69.98	79.23	87.09	0.392663	0.0153131
POX_a01808	hypothetical protein	NA	NA	23.57	26.29	22.04	14.32	13.78	12.26	-0.582507	0.000523891
POX_a01810	hypothetical protein	NA	NA	119.94	128.65	150.74	252.23	289.38	342.18	1.4164	8.00746e-21
POX_a01811	hypothetical protein	NA	NA	91.31	87.25	75.37	90.61	87.6	99.58	0.376716	0.00355511
POX_a01812	hypothetical protein	NA	NA	1210.15	1173.22	1176.72	1625.39	1917.44	2219.56	0.943071	5.49326e-15
POX_a01813	hypothetical protein	NA	NA	194.4	260.7	217.42	245.26	248.35	269.64	0.422622	0.00883027
POX_a01815	hypothetical protein	NA	NA	52.71	39.68	39.38	28.03	26.61	28.41	-0.410949	0.00912349
POX_a01817	hypothetical protein	NA	NA	369.31	310.32	290.33	180.83	201.65	205.5	-0.453752	0.00156663
POX_a01818	hypothetical protein	NA	NA	62.28	79.72	65.5	34.27	36.48	36.79	-0.683558	7.03766e-05
POX_a01820	hypothetical protein	NA	NA	95.95	102.11	88.67	54.38	57.58	55.47	-0.527711	9.47047e-05
POX_a01823	hypothetical protein	NA	NA	19.61	19.62	14.73	9.4	8.09	6.91	-0.886202	0.000101005
POX_a01829	putative exo-beta-1,3-glucanase	NA	GH55;GH87;PL29;GH110;PL9	15.52	24.68	14.63	20.37	21.71	25.84	0.540293	0.0206617
POX_a01836	hypothetical protein	NA	NA	631.74	551.37	821.24	660.09	796.05	1063.86	0.63976	0.00502997
POX_a01837	hypothetical protein	NA	NA	48.24	32.81	36.71	36.76	40.44	52.28	0.386574	0.0374559
POX_a01840	hypothetical protein	NA	NA	80.3	61.64	49.93	34.51	34.52	29.6	-0.692773	0.0016311
POX_a01842	hypothetical protein	NA	NA	173.81	116.76	128.97	82.05	77.95	79.73	-0.547516	0.00118066
POX_a01848	hypothetical protein	NA	NA	7.57	10.97	6.02	4.05	2.85	4.1	-0.923639	0.0037939
POX_a01850	hypothetical protein	NA	NA	148.85	144.36	231.56	201.42	193.21	210.26	0.454463	0.0262239
POX_a01851	Transmembrane 9 superfamily member 7	NA	NA	83.79	86.53	81.2	52.35	47.7	51.07	-0.475816	0.000213486
POX_a01855	hypothetical protein	NA	NA	5.8	5.41	8.05	6.59	8.32	15.62	0.892876	0.00880969
POX_a01857	hypothetical protein	NA	NA	114.94	116.66	127.77	83.83	80.69	83.61	-0.285188	0.0281923
POX_a01858	hypothetical protein	NA	NA	10.15	11.32	10.07	6.27	5.97	6.86	-0.47892	0.0164644
POX_a01862	hypothetical protein	NA	NA	26.32	19.25	16.99	28.48	24.35	23.18	0.545234	0.0108389
POX_a01869	hypothetical protein	NA	NA	323.9	248.29	283.16	204.87	192.05	173.25	-0.322067	0.0443336
POX_a01878	hypothetical protein	NA	NA	18.53	21.39	20.61	11	10.01	10.13	-0.711388	9.44329e-06
POX_a01890	hypothetical protein	NA	NA	1434.08	868.31	799.83	312.09	266.14	261.6	-1.61452	8.4174e-13
POX_a01891	hypothetical protein	NA	NA	44.51	39.89	44.21	25.17	24.83	29.29	-0.445833	0.00318212
POX_a01893	hypothetical protein	NA	AA3	13.91	16.1	13.84	6.71	7.11	8.92	-0.709813	0.000248281
POX_a01894	hypothetical protein	NA	NA	53.85	45.12	41.74	15.47	17.73	17.55	-1.22156	3.3339e-16
POX_a01895	hypothetical protein	NA	AA3;AA8	41.28	34.58	32.78	12.63	12.82	15.4	-1.16349	8.74024e-14
POX_a01896	hypothetical protein	NA	NA	34.85	27.32	35.77	16.54	18.73	21.94	-0.5248	0.00384722
POX_a01898	hypothetical protein	NA	NA	35.32	24.21	27.36	37.4	32.68	27.37	0.483336	0.0137
POX_a01902	hypothetical protein	NA	NA	21.14	19.64	17.52	12.34	11.22	12.41	-0.446824	0.00369469
POX_a01907	hypothetical protein	NA	NA	418.97	341.01	376.88	259.22	257.83	257.78	-0.273145	0.0474301
POX_a01912	hypothetical protein	NA	NA	83.41	63.99	132.7	128.82	140.1	181.61	0.937128	0.000246752
POX_a01916	hypothetical protein	NA	NA	32.33	29.54	29.07	14.93	18.28	22.68	-0.463722	0.00352479
POX_a01917	hypothetical protein	NA	NA	6.51	4.44	20.23	32.81	33.21	35.89	1.95274	0.00266425
POX_a01919	hypothetical protein	NA	NA	101.52	80.6	96.74	59.59	61.98	68.01	-0.301683	0.0284617
POX_a01923	hypothetical protein	NA	NA	61.31	65.06	83.75	43.46	42.55	48.42	-0.394532	0.0252297
POX_a01925	hypothetical protein	NA	NA	4.56	5.38	4.16	2.61	2.13	2.63	-0.690874	0.0152797
POX_a01928	putative beta-xylosidase	NA	GH3;AA5	13.49	10.34	13.23	6.57	6.34	6.22	-0.681691	5.80888e-05
POX_a01929	putative beta-xylosidase/alpha-L-arabinofuranosidase	NA	GH43	46.74	38.96	46.96	22.72	23.85	23.61	-0.665652	4.09817e-06
POX_a01930	hypothetical protein	NA	NA	263.81	210.78	256.26	107.52	110.03	117.22	-0.874813	2.36154e-12
POX_a01933	hypothetical protein	NA	NA	32.06	25.38	30	18.86	18.89	20.07	-0.346261	0.0100114
POX_b01937	hypothetical protein	NA	NA	7.22	5.08	6.47	3.38	3.28	4.66	-0.481439	0.0421778
POX_b01938	hypothetical protein	NA	NA	66.46	119.32	152.73	31.52	30.45	30.24	-1.61399	8.91362e-09
POX_b01939	hypothetical protein	NA	NA	40.77	28.85	40	20.84	23.38	22.3	-0.456918	0.0290764
POX_b01940	protein of unknown function DUF2183	NA	NA	165.21	103.38	116.72	80.28	84.7	93.36	-0.341207	0.0447749
POX_b01942	hypothetical protein	NA	NA	64.05	42.25	54.46	28.27	23.77	25.61	-0.80858	1.95042e-05
POX_b01944	hypothetical protein	NA	NA	3.22	2.44	7.82	14.73	13.73	12.5	1.86487	9.66001e-07
POX_b01946	putative beta-1,4-mannanase	NA	GH5	5394.72	3280.67	3690.9	5206.88	5030.33	4368.94	0.485144	0.0143724
POX_b01947	hypothetical protein	NA	NA	29.83	54.81	38.81	24.43	21.87	19.63	-0.657996	0.01141
POX_b01952	hypothetical protein	NA	NA	16.51	18.64	22.98	10.27	10.78	13.78	-0.496567	0.0240904
POX_b01956	Putative Squalene synthetase	NA	NA	311.37	210.45	209.47	152.1	154.26	151.48	-0.35881	0.0333434
POX_b01959	hypothetical protein	NA	NA	36.24	76.8	45.02	27.04	30.57	34.58	-0.548584	0.0469002
POX_b01961	hypothetical protein	NA	NA	50.49	40.94	40.47	26.45	27.8	34.51	-0.32525	0.0284633
POX_b01963	hypothetical protein	NA	AA3	19.82	18.5	18.91	9.99	10.83	11.23	-0.587121	0.000763928
POX_b01966	DNA polymerase kappa	Zinc finger, Rad18-type putative	NA	47.12	55.33	54.83	49.87	54.22	64.55	0.338765	0.0215016
POX_b01968	putative Dol-P-Man alpha-1,4-mannosyltransferase	NA	GT50	34	35.62	34.04	21.52	23.84	20.38	-0.33222	0.0269054
POX_b01970	putative beta-mannosidase	NA	GH2;GH158	611.57	623.83	672.24	390.78	405.24	445.16	-0.376291	0.000735284
POX_b01975	hypothetical protein	NA	NA	45.91	50.48	46.71	46.3	46.59	52.81	0.271751	0.0487601
POX_b01978	hypothetical protein	NA	NA	127.4	88.62	93.17	110.19	115.79	125.41	0.441368	0.00542152
POX_b01979	hypothetical protein	NA	NA	20.94	23.5	18.99	11.1	11.74	11.27	-0.654216	3.50708e-05
POX_b01981	hypothetical protein	NA	NA	397.64	416.3	416.04	189.15	206.18	214.36	-0.761486	1.48813e-11
POX_b01990	hypothetical protein	NA	NA	130.43	102.66	90.3	98.08	110.62	124.83	0.38219	0.0174571
POX_b01994	hypothetical protein	NA	NA	39.23	19.96	16.72	11.63	12.37	11.07	-0.919343	0.00309199
POX_b01997	hypothetical protein	NA	NA	101.33	95.09	129.97	46.73	58.94	63.83	-0.701504	5.35283e-05
POX_b01998	hypothetical protein	NA	NA	14.79	18.32	16.29	7.78	8.55	8.6	-0.746879	5.49853e-06
POX_b02003	hypothetical protein	NA	NA	15.63	17.16	16.01	15.73	19.61	21.57	0.45867	0.00353146
POX_b02006	hypothetical protein	NA	NA	1.09	0.88	1.2	2.11	2.16	2.64	1.37907	0.00811925
POX_b02009	hypothetical protein	NA	NA	2.55	1.85	1.87	4.08	5.06	4.32	1.57642	3.99594e-12
POX_b02010	hypothetical protein	NA	NA	3.87	3.65	4.27	9.66	12.38	10.54	1.7479	1.19582e-09
POX_b02012	hypothetical protein	NA	NA	66.37	58.57	70.07	40.97	43.48	50.04	-0.288143	0.032139
POX_b02013	hypothetical protein	NA	NA	78.92	86.72	81.72	88.08	91.65	94.48	0.398361	0.00236077
POX_b02015	hypothetical protein	NA	NA	1159.86	1095.26	757.28	348.55	344.83	338.08	-1.29331	1.24372e-12
POX_b02018	hypothetical protein	NA	NA	49.82	41.37	40.43	57.8	59.71	58.41	0.664576	3.12403e-06
POX_b02019	hypothetical protein	NA	NA	37.48	33.86	38.61	37.21	41.24	42.26	0.381329	0.00157126
POX_b02028	hypothetical protein	NA	NA	81.66	66.52	74.51	102.32	106.51	114.7	0.786461	6.16064e-11
POX_b02031	putative rhamnogalacturonase	NA	GH28;GH91;PL29	29.91	37.9	28.69	41.53	39.28	48.85	0.666934	0.000196946
POX_b02032	hypothetical protein	NA	NA	25.65	25.37	22.77	29.94	31.92	34.04	0.624531	6.78282e-06
POX_b02033	hypothetical protein	NA	NA	44.49	48.24	105.11	63.29	131.2	162.12	1.2507	0.012824
POX_b02037	hypothetical protein	Zinc finger, Zn2Cys6	NA	45.06	54.13	46.59	29.09	32.95	33.3	-0.37325	0.00846404
POX_b02038	putative UTP--glucose-1-phosphate uridylyltransferase	NA	NA	309.18	417.68	321.86	218.14	218.22	225.65	-0.419121	0.0136314
POX_b02040	hypothetical protein	NA	NA	19.28	18.42	18.3	11.58	10.96	11.92	-0.453216	0.000411778
POX_b02041	hypothetical protein	NA	GT41;CBM60	145.93	180.39	334.47	275.11	311.21	387.29	0.792932	0.00473597
POX_b02043	hypothetical protein	Zinc finger, Zn2Cys6	NA	44.64	41.17	47.29	23.75	28.65	27.11	-0.499595	0.000153115
POX_b02045	hypothetical protein	NA	NA	34.31	33.03	31.93	39.79	41.39	43.53	0.577332	4.5803e-06
POX_b02050	hypothetical protein	NA	NA	19.32	15.35	16.18	11.32	10.97	10.54	-0.376479	0.0144341
POX_b02052	hypothetical protein	NA	NA	35.26	27.23	31.66	32.66	37.87	37.91	0.456609	0.00281609
POX_b02055	hypothetical protein	NA	GT41	33.9	26.73	25.36	15.86	16.52	18.26	-0.502575	0.00131888
POX_b02058	hypothetical protein	NA	NA	18.76	11.78	15.8	7.26	6.55	7.24	-0.885709	1.49913e-06
POX_b02064	hypothetical protein	NA	NA	66	58.59	71.45	39	40.15	41.86	-0.442962	0.00180847
POX_b02065	hypothetical protein	Zinc finger, Zn2Cys6	NA	82.98	94.49	77.24	54.07	52.92	59.52	-0.36677	0.0132686
POX_b02069	hypothetical protein	NA	NA	26.27	24.98	32.66	62.06	61.07	64.24	1.48022	1.1087e-05
POX_b02072	hypothetical protein	NA	NA	58.23	30.41	58.17	28.03	24.65	28.39	-0.595554	0.0157062
POX_b02073	hypothetical protein	NA	NA	448.66	290.7	291.62	231.57	204.32	201.5	-0.427296	0.0293929
POX_b02074	hypothetical protein	NA	GT28	95.11	72.37	82.54	27.5	26.15	34.88	-1.25004	3.75036e-16
POX_b02075	hypothetical protein	NA	NA	7.78	8.39	8.09	1.77	2.92	3.67	-1.31056	3.18681e-07
POX_b02077	hypothetical protein	Zinc finger, Zn2Cys6	NA	50.95	49.08	49.91	32.34	32.7	34.4	-0.328447	0.00503234
POX_b02078	hypothetical protein	NA	NA	1031.01	946.15	688.87	450.04	493.68	423.56	-0.709405	8.77562e-05
POX_b02080	hypothetical protein	NA	NA	226.82	285.97	257.19	122.52	134.79	146.05	-0.693158	2.49741e-06
POX_b02081	hypothetical protein	NA	NA	24.23	21.27	24.45	14.38	15.53	17.09	-0.323772	0.0456854
POX_b02085	hypothetical protein	NA	NA	103.98	92.48	99.29	65.06	69.66	74.03	-0.243383	0.0210082
POX_b02090	hypothetical protein	NA	NA	40.15	30.73	37.87	51.2	54.64	63.95	0.884797	2.06661e-11
POX_b02091	hypothetical protein	NA	NA	162.72	187.73	219.51	170.21	199.42	252.29	0.361048	0.0389273
POX_b02092	hypothetical protein	Zinc finger, CCHC-type	NA	40.99	50.77	39.91	20.18	23.16	28.54	-0.63718	0.000153601
POX_b02095	hypothetical protein	NA	NA	2.33	5.3	4.02	11.83	6.12	10.02	1.52783	0.0290718
POX_b02096	hypothetical protein	NA	NA	91.21	119.16	100.14	61.75	67.07	63.89	-0.42826	0.00548301
POX_b02100	hypothetical protein	NA	NA	86.17	110.61	87.57	64.27	62.76	55.67	-0.412723	0.0139578
POX_b02105	hypothetical protein	NA	NA	290.92	246.95	313.45	124.78	162.64	195.45	-0.520527	0.014335
POX_b02118	hypothetical protein	NA	NA	14.33	11.92	12.21	7.91	8.24	6.1	-0.525505	0.0371654
POX_b02120	hypothetical protein	NA	NA	43.65	56.12	55.73	21.31	26.28	24.88	-0.856365	5.10969e-06
POX_b02122	oxysterol binding protein	NA	NA	76.36	69.4	75.17	79.31	75.57	74.63	0.306433	0.0168247
POX_b02126	hypothetical protein	NA	NA	231.22	118.34	136.49	255.11	211.4	209.59	0.748161	0.00206569
POX_b02127	hypothetical protein	NA	NA	99.93	84.08	88.89	106.63	111.73	108.23	0.518471	1.01126e-05
POX_b02129	hypothetical protein	NA	NA	188.76	107.25	120.77	263.87	220.39	180.16	0.9514	0.000107857
POX_b02130	hypothetical protein	NA	NA	95.47	60.9	60.52	105.75	97.62	91.59	0.783418	5.02029e-05
POX_b02131	hypothetical protein	NA	NA	57.83	47.95	68.41	33.85	37.4	43.51	-0.353074	0.0438206
POX_b02137	hypothetical protein	NA	NA	25.67	27.35	23.62	15.13	15.68	17.58	-0.421703	0.0025665
POX_b02139	hypothetical protein	NA	NA	246.26	172.91	155.7	115.84	106.09	90.84	-0.614547	0.0027477
POX_b02140	hypothetical protein	Zinc finger, Zn2Cys6	NA	81.64	50.1	52.38	32.05	33.45	36.22	-0.594315	0.00461237
POX_b02147	hypothetical protein	NA	NA	10.45	10.64	10.91	5.19	6.86	7.87	-0.448642	0.0154327
POX_b02149	hypothetical protein	NA	GT41	9.79	9.09	9.53	5.37	5.7	6.04	-0.486513	4.55369e-05
POX_b02150	hypothetical protein	NA	NA	14.78	15.3	17.51	5.07	6.83	8.12	-0.992507	0.00202848
POX_b02152	hypothetical protein	NA	NA	45.31	46.44	41.14	25.07	25.98	29.26	-0.476829	0.00272742
POX_b02156	hypothetical protein	NA	NA	100.06	60.15	78.16	95.79	107.77	119.72	0.732046	0.00200788
POX_b02160	sugar kinase	NA	NA	138.24	197.08	165.77	84.41	92.24	98.58	-0.62296	0.000291338
POX_b02161	hypothetical protein	NA	NA	27.55	32.24	29.88	15.74	16.09	16.74	-0.642059	9.70562e-06
POX_b02165	hypothetical protein	NA	NA	26.95	26.64	73.57	89.95	94.02	99.97	1.40164	4.25091e-05
POX_b02168	hypothetical protein	NA	NA	110.88	107.27	97.3	102.61	116.12	122.26	0.364733	0.00464579
POX_b02170	hypothetical protein	NA	GH139	9.66	4.73	5.11	3.38	3.32	3.02	-0.698348	0.0130847
POX_b02172	hypothetical protein	NA	NA	52.05	45.35	74.01	80.24	86.75	94.52	0.854979	1.12911e-05
POX_b02174	hypothetical protein	NA	NA	10.15	8.92	10.79	16.67	15.58	13.91	0.889237	2.60288e-05
POX_b02179	hypothetical protein	NA	NA	12.03	13.65	12.31	7.28	8.17	8.95	-0.400682	0.0106777
POX_b02184	hypothetical protein	NA	NA	18.92	13.11	26.63	24.24	33.61	39.16	0.977827	0.000513307
POX_b02185	hypothetical protein	NA	NA	8.76	9.09	8.63	5.17	5.09	5.57	-0.49871	0.000736418
POX_b02187	hypothetical protein	Winged helix repressor DNA-binding	NA	31.69	30.62	25.34	17.58	18.29	15.43	-0.518375	0.00392436
POX_b02190	hypothetical protein	NA	NA	72.15	65.65	56.08	34.6	34.97	40.01	-0.570466	0.000313374
POX_b02195	hypothetical protein	NA	NA	132.89	81.5	121.89	62.38	67.72	74.33	-0.464804	0.0111917
POX_b02197	hypothetical protein	NA	NA	7.05	8.46	7.29	4.76	4.4	3.62	-0.583156	0.00732722
POX_b02200	hypothetical protein	NA	NA	51.25	53.47	56.85	66.82	65.19	71.23	0.591189	0.000168908
POX_b02202	hypothetical protein	NA	NA	294.87	222.84	219.17	280.91	302.29	319.32	0.612743	0.00350739
POX_b02204	hypothetical protein	NA	NA	71.14	30.16	48.89	68.26	68.08	58.27	0.648398	0.0178274
POX_b02207	Intron-binding protein aquarius	NA	NA	15.91	14.9	14.12	9.8	10.45	10.81	-0.286215	0.025223
POX_b02208	hypothetical protein	NA	NA	30.3	26.06	32.17	31.08	32.06	30.6	0.327098	0.0249442
POX_b02213	hypothetical protein	NA	NA	0.65	1.62	0.33	2.79	3	3.99	2.12368	0.0128256
POX_b02217	hypothetical protein	NA	NA	44.15	15.99	9.41	5.76	3.17	5.52	-2.05185	0.00111613
POX_b02218	hypothetical protein	NA	NA	235.51	191.72	208.09	423.02	381.15	343.86	1.13271	2.71834e-12
POX_b02221	hypothetical protein	NA	NA	35.39	64.1	76.26	79.84	84.55	93.65	0.795241	0.00281426
POX_b02224	hypothetical protein	NA	NA	48.01	72.72	65.3	25.34	35.74	44.1	-0.577004	0.0233641
POX_b02227	hypothetical protein	NA	NA	82.24	72.65	76.89	95.27	88.24	97.52	0.532643	2.8054e-05
POX_b02228	hypothetical protein	NA	NA	74.25	59.21	57.68	45.19	41.49	33.35	-0.405866	0.038522
POX_b02231	hypothetical protein	NA	NA	30.35	22.76	26.1	13.34	15.64	18.15	-0.501183	0.00352567
POX_b02232	hypothetical protein	NA	NA	37.55	38.07	34.7	24.38	23.08	25.81	-0.367139	0.0081614
POX_b02234	hypothetical protein	NA	NA	111.5	108.06	353.75	631.21	599.6	524.21	1.87273	0.00138162
POX_b02236	hypothetical protein	NA	GH154;	43.52	32.41	43.04	23.3	24.52	27.97	-0.401304	0.0096766
POX_b02238	hypothetical protein	NA	NA	593.82	325.91	400.69	172.02	191.71	200.63	-0.964394	2.21258e-06
POX_b02239	putative chitin synthase	NA	GT2	22.68	21.95	21.72	8.93	9.51	10.65	-0.950177	2.84804e-14
POX_b02241	hypothetical protein	NA	NA	5.08	5.78	7.96	9.85	10.07	13.29	1.05631	3.51607e-06
POX_b02243	hypothetical protein	NA	NA	51.28	50.47	42.68	31.05	29.08	26.05	-0.516844	0.000587952
POX_b02245	hypothetical protein	NA	NA	104.39	115.99	96.11	67.86	64.9	69.12	-0.40033	0.00543754
POX_b02247	hypothetical protein	NA	NA	110.53	87.64	128.82	55.15	59.37	69.2	-0.586001	0.000396266
POX_b02250	hypothetical protein	NA	NA	74.45	102.81	65.48	47.87	44	34.51	-0.687786	0.00357061
POX_b02271	hypothetical protein	NA	NA	1265.05	1558.3	1245.73	845.44	906.02	1008.07	-0.309097	0.0371526
POX_b02273	hypothetical protein	NA	NA	29.24	25.81	30.82	12.02	13.59	19.82	-0.675205	0.00154888
POX_b02274	hypothetical protein	NA	NA	155.2	214.68	181.51	118.33	122.36	112.6	-0.397594	0.0256909
POX_b02276	hypothetical protein	NA	NA	10.99	11.37	17.81	23.96	23.96	31.07	1.22449	7.4116e-07
POX_b02277	hypothetical protein	NA	NA	19.1	9.77	22.65	19.07	27.32	38.09	0.957214	0.00268815
POX_b02278	hypothetical protein	NA	NA	0.27	0.16	0.34	0.62	0.58	0.97	1.74472	0.019997
POX_b02279	hypothetical protein	Winged helix repressor DNA-binding	NA	96.7	132.4	97.7	62.79	60.55	56.81	-0.612447	0.00124448
POX_b02280	hypothetical protein	NA	NA	57.24	53.88	57.32	35.33	34.66	36.14	-0.416576	0.000267626
POX_b02281	hypothetical protein	NA	NA	24.16	27.47	29.75	38.37	38.64	40.73	0.776316	1.1567e-07
POX_b02290	hypothetical protein	NA	NA	32.31	26.27	30.05	27.07	32.04	38.15	0.382202	0.0076481
POX_b02293	hypothetical protein	NA	NA	4242.66	4299.84	4153.81	2051.33	2052.84	2061.58	-0.75842	1.83921e-12
POX_b02294	hypothetical protein	NA	NA	29.35	26.77	22.55	118.26	117.43	126.71	2.42015	1.00992e-57
POX_b02296	Putative Clathrin heavy chain	NA	GT41	67.32	66.09	67.21	41.01	42.13	41.82	-0.435947	0.000139333
POX_b02297	hypothetical protein	Homeodomain-like	NA	84.43	102.65	92.03	40	38.53	41.36	-0.975843	4.12064e-11
POX_b02298	hypothetical protein	NA	NA	163.55	120.71	141.41	66.75	60.64	69.64	-0.681609	0.000131368
POX_b02301	hypothetical protein	NA	NA	416.22	344.9	331.12	433.67	441.11	500.45	0.628677	7.81494e-05
POX_b02302	hypothetical protein	NA	NA	49	33.09	41.96	48.91	48.31	45.72	0.463867	0.0068255
POX_b02304	Mevalonate kinase	NA	NA	106.03	101.87	126.99	167.31	159.24	152.79	0.771611	7.4123e-07
POX_b02305	hypothetical protein	NA	NA	13.4	9.53	12.62	7.7	6.88	7.34	-0.439949	0.024677
POX_b02306	hypothetical protein	NA	NA	44.81	48.48	56.54	89.36	85.46	71.01	0.977497	5.50735e-07
POX_b02315	cellulose monooxygenase Cel61A	NA	AA9	1816.76	1968.06	1560.3	1992.18	2228.22	2598.54	0.601441	2.67586e-05
POX_b02318	hypothetical protein	NA	NA	131.35	125.28	136.6	79.86	82.89	82.7	-0.426446	0.000486934
POX_b02341	hypothetical protein	NA	NA	51.86	50.64	38.63	31.97	28.22	33.09	-0.347606	0.0425486
POX_b02344	hypothetical protein	NA	NA	16.67	14.21	15.47	5.61	5.46	9.45	-0.943089	7.55978e-05
POX_b02352	putative alpha-galactosidase	NA	GH36	216.84	182.04	177.69	133.08	125.06	127.58	-0.323382	0.0176096
POX_b02354	hypothetical protein	NA	NA	32.31	28.01	34.06	9.16	9.41	11.23	-1.42031	5.20822e-27
POX_b02359	hypothetical protein	NA	NA	87.14	51.28	58.57	77.62	79.69	86.23	0.563758	0.002561
POX_b02363	hypothetical protein	NA	NA	99.33	147.74	104.38	49.41	47.42	43.73	-1.07715	1.82434e-07
POX_b02367	hypothetical protein	NA	NA	25.32	18.46	30.24	36.52	40.98	51.87	1.05491	7.35115e-07
POX_b02368	hypothetical protein	NA	NA	1051.27	608.68	712.53	377.55	374.78	348.83	-0.84228	2.33317e-05
POX_b02369	hypothetical protein	NA	NA	459.7	284.32	295.95	126.18	123.22	126.9	-1.20255	4.05007e-10
POX_b02374	hypothetical protein	NA	NA	72.5	36.99	52.44	18.67	18.54	30.8	-0.992867	0.000584717
POX_b02377	hypothetical protein	NA	NA	30.69	21.81	32.1	43.55	50.58	60.11	1.11403	9.34787e-10
POX_b02382	hypothetical protein	NA	NA	10.58	7.81	10.73	6.28	5.75	6.52	-0.397191	0.032807
POX_b02385	hypothetical protein	NA	NA	73.63	76	77.82	51.68	52.96	48.33	-0.32013	0.0240878
POX_b02387	hypothetical protein	NA	NA	25.4	21.8	29.71	11.91	13.51	15.98	-0.649684	0.000281838
POX_b02392	hypothetical protein	NA	NA	90.62	65.91	72.53	92.13	78.22	95.11	0.478203	0.00581111
POX_b02393	hypothetical protein	NA	NA	116.61	87.25	80.21	102.95	95.76	102.73	0.346908	0.0420832
POX_b02396	hypothetical protein	NA	NA	25.16	25.2	23.84	17	17.1	17.32	-0.281545	0.0356979
POX_b02397	hypothetical protein	NA	NA	534	558.57	451.66	295.98	316.07	340.44	-0.440152	0.0011766
POX_b02398	hypothetical protein	HMG	NA	92.86	72.33	67.01	38.92	49.43	54.82	-0.448913	0.00926
POX_b02399	hypothetical protein	NA	NA	284.77	228.23	395.07	554.8	518.02	503.59	1.06441	4.09884e-07
POX_b02400	hypothetical protein	NA	NA	408.59	305.68	343.88	172.16	172.38	180.43	-0.724084	4.43183e-10
POX_b02402	hypothetical protein	NA	NA	25.13	45.1	29.9	40.47	41.09	45.43	0.579181	0.0149991
POX_b02406	hypothetical protein	NA	NA	41.72	50.4	40.43	28.29	26.68	26.65	-0.451088	0.00864696
POX_b02409	Lysophospholipase	NA	NA	747.28	1118.77	869.28	1171.73	1107.63	958.66	0.477007	0.0200808
POX_b02411	hypothetical protein	NA	NA	99.78	93.71	86.43	25.68	24.38	23.51	-1.67402	2.72695e-31
POX_b02415	hypothetical protein	NA	NA	6.99	8.85	7.81	4.57	4.25	3.33	-0.708466	0.00158238
POX_b02417	hypothetical protein	NA	NA	235.67	234.79	291.61	345.02	419.05	487.64	0.997936	2.79985e-08
POX_b02418	putative glucoamylase	NA	GH15;CBM20	237.61	230.16	242.12	247.55	255.37	256.06	0.345856	0.00164064
POX_b02420	hypothetical protein	NA	NA	82.62	71.55	58.94	40.15	38.34	36.94	-0.595746	0.000218739
POX_b02421	hypothetical protein	NA	GT2	53.47	34.7	42.02	24.06	26.29	25.49	-0.492892	0.00374315
POX_b02424	hypothetical protein	NA	NA	10.77	10.28	8.09	6.44	5.3	5.49	-0.503429	0.00911581
POX_b02425	hypothetical protein	NA	NA	46.89	45.72	55.5	28.77	31.21	36.63	-0.372354	0.0139779
POX_b02427	hypothetical protein	NA	NA	1.25	0.81	2.16	2.09	2.19	2.34	0.902977	0.00927859
POX_b02428	hypothetical protein	NA	NA	91.04	71.45	81.6	97.06	96.55	116.68	0.603988	3.0282e-05
POX_b02429	putative beta-1,3-glucanase	NA	GH64	23.63	12.76	17.53	20.29	23.19	28.78	0.675257	0.00345081
POX_b02430	hypothetical protein	NA	NA	223.01	122.76	135.27	201.38	205.89	224.23	0.652229	0.00181719
POX_b02432	hypothetical protein	NA	NA	41.43	31.04	43.09	42.78	43.52	47.44	0.466204	0.00500689
POX_b02433	hypothetical protein	NA	NA	17.61	10.91	22.22	18.59	18.87	22.78	0.498271	0.0429841
POX_b02437	hypothetical protein	NA	NA	0.82	1.04	1.02	0.51	0.33	0.33	-1.05498	0.0451925
POX_b02444	hypothetical protein	NA	NA	26.48	25.86	27.85	46.38	47.79	47.14	1.06481	2.24754e-18
POX_b02452	hypothetical protein	NA	NA	248.5	221.9	219.96	201.4	225.75	267.08	0.255726	0.0353598
POX_b02457	hypothetical protein	NA	NA	14.55	22.2	14.77	8.26	7.66	7.91	-0.864459	0.0029793
POX_b02461	hypothetical protein	Zinc finger, C2H2-type	NA	273.98	370.47	276.67	197.96	177.93	142.27	-0.573673	0.00818504
POX_b02466	Putative Lysine aminopeptidase ApsA	NA	NA	66.77	81.45	68.53	39.42	40.22	40.46	-0.607661	6.33109e-05
POX_b02467	hypothetical protein	NA	NA	27.15	28.95	28.64	29.42	28.23	32.64	0.337557	0.0101183
POX_b02469	hypothetical protein	NA	NA	169.58	150.65	162.18	150.95	152.17	175.65	0.251239	0.0442338
POX_b02474	hypothetical protein	NA	NA	13.6	16.51	15.77	9.23	9.69	8.72	-0.40084	0.0193042
POX_b02477	hypothetical protein	NA	AA3	106.17	102.91	134.81	58.07	60.18	61.93	-0.684851	8.85209e-06
POX_b02478	hypothetical protein	NA	NA	58.37	93.28	108.82	161.58	165.14	164.82	1.16319	6.40027e-07
POX_b02479	hypothetical protein	NA	NA	915.8	602.67	724.57	770.88	835.28	834.72	0.47262	0.0370268
POX_b02480	hypothetical protein	NA	NA	17.35	10.52	19.67	19.02	19.86	21.74	0.60282	0.00696438
POX_b02482	hypothetical protein	NA	GT83	12.66	9.97	8.78	3.71	4.37	6.01	-0.915296	0.000133691
POX_b02484	hypothetical protein	NA	NA	7.48	13.28	3.76	1.67	3	4.89	-1.15327	0.0158754
POX_b02486	hypothetical protein	NA	NA	14.46	10.18	20.56	17.45	20.04	27.25	0.760473	0.0041494
POX_b02489	hypothetical protein	NA	NA	120.05	91.47	98.25	53.82	58.4	63.65	-0.568003	1.18297e-05
POX_b02494	hypothetical protein	NA	NA	275.18	149.65	172.28	112.6	103.92	86.88	-0.706763	0.00251836
POX_b02497	hypothetical protein	NA	NA	9.66	39.69	15.61	0	0	0	-4.34608	0.018624
POX_b02498	hypothetical protein	NA	NA	46.65	41.04	53.05	58.7	60.11	64.99	0.636817	1.45152e-05
POX_b02506	hypothetical protein	NA	NA	329.55	216.27	290.7	364.66	406.96	406.51	0.75951	5.46573e-06
POX_b02510	hypothetical protein	NA	NA	49.04	35.37	30.91	22.54	26.9	24.65	-0.383869	0.045857
POX_b02513	hypothetical protein	NA	NA	51.62	34.4	44.17	47.21	48.52	56.02	0.480758	0.00790845
POX_b02515	hypothetical protein	NA	NA	91.04	88.73	84.83	57.03	55.26	59.43	-0.375004	0.00154852
POX_b02516	hypothetical protein	NA	NA	31.21	37.29	36.3	17.02	19.19	24.53	-0.553151	0.00114052
POX_b02522	hypothetical protein	NA	NA	47.23	62.28	53.22	69.83	71.62	85.94	0.722861	1.63972e-05
POX_b02525	hypothetical protein	NA	NA	5499.42	4999.4	4296.13	4840.03	4966.16	5222.97	0.297789	0.0237329
POX_b02531	hypothetical protein	NA	NA	68.44	53.33	47.06	59.9	70.57	72.38	0.534004	0.00154889
POX_b02532	hypothetical protein	Myb	NA	11.48	9.26	9.33	4.01	5.43	6.6	-0.667655	0.00231793
POX_b02533	putative UDP-Glc: glycoprotein alpha-glucosyltransferase	NA	GT24;GT8	26.15	22.35	21.96	14.41	15.09	17.75	-0.332652	0.00831051
POX_b02534	hypothetical protein	NA	NA	89.5	106.8	91.56	51.2	44.24	43.58	-0.796366	5.36711e-06
POX_b02538	hypothetical protein	NA	NA	92.32	57.98	37.36	7.03	15.24	8.13	-2.27741	1.90272e-05
POX_b02540	hypothetical protein	NA	NA	592.11	528.3	464.78	590.58	619.1	745.65	0.61593	0.000622866
POX_b02541	hypothetical protein	NA	CE3	43.77	50.79	49.51	32.47	31.62	32.88	-0.325341	0.026793
POX_b02546	hypothetical protein	NA	NA	34.18	36.37	31.5	23.15	20.38	18.1	-0.47234	0.00832681
POX_b02554	hypothetical protein	NA	NA	147.45	198.29	151.96	100.57	104.52	123.72	-0.359743	0.0351744
POX_b02555	hypothetical protein	NA	NA	223.52	225.01	236.97	314.5	346.75	399.71	0.894964	8.36222e-12
POX_b02559	hypothetical protein	NA	NA	9.58	8.66	9.8	5.77	5.48	6.05	-0.383352	0.0184337
POX_b02560	hypothetical protein	NA	NA	268.74	203.34	204.93	254.56	272.76	287.52	0.522252	0.000149447
POX_b02561	hypothetical protein	NA	NA	62.6	77.4	68.39	70.53	75.56	74.04	0.322203	0.030862
POX_b02562	hypothetical protein	NA	NA	283.12	260.52	290.27	136.95	135.58	127.37	-0.807359	7.77864e-10
POX_b02572	hypothetical protein	NA	NA	54.42	58.72	52.86	37.44	32.96	27.84	-0.498705	0.00796387
POX_b02575	hypothetical protein	NA	NA	18.9	19.1	14.58	10.82	9.1	8.46	-0.633121	0.00210059
POX_b02576	KH domain RNA-binding protein	NA	NA	64.03	75.7	64.77	40.06	44.16	44.49	-0.432004	0.00209685
POX_b02585	hypothetical protein	NA	NA	99.14	134.91	98.97	52.44	47.12	48.6	-0.919461	1.66976e-06
POX_b02596	hypothetical protein	NA	NA	43.04	47.4	41.4	48.86	51.19	57	0.362973	0.00169313
POX_b02598	hypothetical protein	NA	NA	20.16	15.37	21.09	29.14	27.18	32.05	0.912595	0.000142464
POX_b02602	hypothetical protein	NA	NA	2.42	2.08	1.27	0.81	0.92	0.84	-0.926447	0.00457523
POX_b02605	hypothetical protein	NA	NA	79.23	98.22	84.57	101.68	96.84	109.33	0.481247	0.00197908
POX_b02606	hypothetical protein	NA	NA	48.59	51.94	48.29	33.44	32.49	30.91	-0.368567	0.0138642
POX_b02610	hypothetical protein	NA	NA	146.27	148.34	151.5	85	89.2	100.7	-0.475063	6.32066e-05
POX_b02615	hypothetical protein	NA	NA	2477.53	2254.69	2137.58	1064.54	1176.78	1427.38	-0.6574	7.40554e-08
POX_b02616	putative galactinol synthase	NA	GT8	30.09	30.86	27.28	14.84	16.07	18.57	-0.570337	0.000340589
POX_b02621	hypothetical protein	NA	NA	25.15	14.77	14.62	23.38	20.52	25.77	0.613851	0.0094484
POX_b02623	hypothetical protein	NA	NA	4.88	6.26	4.89	2.6	2.86	2.29	-0.804077	0.000200563
POX_b02625	hypothetical protein	NA	NA	188.32	240.56	202.39	124.4	136.27	165.96	-0.328728	0.0392623
POX_b02633	hypothetical protein	NA	NA	83.03	73.98	98.57	94.83	92.49	82.73	0.335919	0.0489286
POX_b02645	hypothetical protein	NA	NA	130.04	133.2	132.23	137.03	136.38	134.2	0.294635	0.0180353
POX_b02646	hypothetical protein	NA	NA	42.28	32.22	40.47	46.43	51.31	55.81	0.673826	2.63913e-05
POX_b02650	hypothetical protein	NA	NA	39.77	36.56	37.08	25.23	25.85	29.35	-0.249309	0.0444513
POX_b02651	hypothetical protein	NA	NA	15.89	15.59	15.05	10.76	9.08	8.96	-0.437515	0.0119962
POX_b02664	hypothetical protein	NA	NA	305.75	357.75	482.76	636.81	602.18	634.75	0.960307	6.97353e-07
POX_b02665	hypothetical protein	NA	NA	100.83	74.22	120.77	187.09	196.25	216.38	1.28509	1.36586e-11
POX_b02671	hypothetical protein	NA	NA	22.14	17.89	23.6	12.69	12.93	14.62	-0.413309	0.00747282
POX_b02674	hypothetical protein	NA	NA	12.85	14.45	12.74	8.92	8.58	7.63	-0.421581	0.0199899
POX_b02675	hypothetical protein	NA	NA	50.31	35.18	37.7	64.4	63.97	59.19	0.835083	5.51742e-07
POX_b02676	putative chitin glucanosyltransferase	NA	GH16	1082.74	925.37	916.53	1069.99	1034.83	1042.44	0.361654	0.0034879
POX_b02679	hypothetical protein	NA	NA	30.16	33.55	32.03	15.01	16	18.38	-0.71512	2.84082e-07
POX_b02689	Pre-mRNA-processing-splicing factor	NA	NA	30.66	30.45	29.6	17.07	16.38	14.99	-0.653396	7.18775e-06
POX_b02691	hypothetical protein	NA	NA	82	62.73	71.97	37.76	37.32	44.57	-0.603886	1.01447e-05
POX_b02695	Putative MYB DNA-binding domain protein	Myb	AA7;GT83	140.6	147.06	141.33	65.64	75.69	76.19	-0.69026	6.78602e-09
POX_b02697	hypothetical protein	NA	NA	4.87	6.34	6.02	13.44	12.49	15.14	1.35385	1.80161e-07
POX_b02700	hypothetical protein	NA	GT7	40.23	20.3	28.06	40.49	42.23	47.23	0.815159	0.000439694
POX_b02702	hypothetical protein	NA	NA	6.12	3.74	5.26	6.73	8.15	10.42	1.00028	0.00159494
POX_b02710	hypothetical protein	NA	NA	35.31	45.67	42.77	24.33	27.33	30.62	-0.313451	0.0286617
POX_b02711	hypothetical protein	NA	NA	29.89	26.25	30.73	19.51	18.25	19.66	-0.345819	0.0165137
POX_b02713	hypothetical protein	NA	NA	67.78	80.02	65.31	43.98	42.44	51.57	-0.384789	0.0129283
POX_b02716	hypothetical protein	NA	NA	80.96	61.88	66.55	39.16	41.79	47.59	-0.451603	0.00204391
POX_b02718	putative alpha-1,3-glucanase	NA	GH71;GH99	85.52	73.14	88.43	42.99	47.86	57.79	-0.480974	0.000326273
POX_b02724	hypothetical protein	NA	NA	52.03	41.01	43.42	27.37	27.95	30.32	-0.417897	0.00493857
POX_b02726	hypothetical protein	NA	NA	41.02	28.08	51.02	114.91	115.42	116.55	1.78881	2.8265e-17
POX_b02729	hypothetical protein	NA	NA	688.76	523.21	660.06	328.7	354.32	388.07	-0.550457	3.64558e-05
POX_b02733	hypothetical protein	NA	NA	1.53	2.23	2.91	2.62	3.07	3.75	0.733975	0.032995
POX_b02739	hypothetical protein	NA	NA	17.66	17.33	16.96	9.1	10.01	11.25	-0.534329	1.47732e-05
POX_b02747	putative carbohydrate acetylesterase	NA	CE16	1593.69	679.08	877.11	1374.12	1470.31	1462.12	0.719901	0.0054975
POX_b02748	putative endo-beta-1,4-glucanase	NA	GH5	224.9	222.91	234.5	399.55	439.33	525.77	1.24615	2.43727e-25
POX_b02751	hypothetical protein	NA	NA	10.48	10.8	11.04	5.86	6.22	5.6	-0.623303	1.78848e-05
POX_b02752	Putative Pyruvate kinase	NA	NA	236.39	229.32	220.66	137.21	145.68	147.21	-0.425242	7.80629e-05
POX_b02753	hypothetical protein	NA	NA	910.59	747.89	787.83	960.78	996.21	1257.68	0.653056	8.0148e-07
POX_b02755	hypothetical protein	NA	NA	13.38	12.98	14.67	5.04	6.11	7.97	-0.865925	4.51095e-06
POX_b02760	hypothetical protein	NA	NA	6.16	7.49	6.68	2.85	3.59	4.64	-0.640721	0.0333311
POX_b02762	hypothetical protein	NA	NA	59.3	40.86	43.51	17.31	17.87	21.05	-1.10098	3.83941e-10
POX_b02765	hypothetical protein	NA	NA	19.71	14.87	10.01	6.71	6.02	8.17	-0.841734	0.00279078
POX_b02766	hypothetical protein	NA	NA	25	19.82	21.78	7.79	8.99	14.04	-0.870963	0.000193041
POX_b02767	Putative Phosphotransferase family protein	NA	NA	40.28	37.65	34.58	20.82	18.61	17.57	-0.703405	0.00919103
POX_b02772	hypothetical protein	NA	NA	58.49	52.04	54.21	33.21	31.93	35.22	-0.464197	0.000240228
POX_b02774	hypothetical protein	Zinc finger, Zn2Cys6	NA	51.79	46.92	45.73	22.42	21.2	21.98	-0.865162	9.8343e-12
POX_b02782	hypothetical protein	NA	GH109	68.24	41.33	55.8	27.67	32.24	43.88	-0.430747	0.0491988
POX_b02783	hypothetical protein	NA	NA	188.4	89.78	117.77	39.33	46.53	52.92	-1.25419	2.85047e-07
POX_b02784	Putative Oxidoreductase	NA	NA	63.75	29.74	50.3	20.94	25.24	31.38	-0.637162	0.0148037
POX_b02785	hypothetical protein	NA	GH150;	76.32	65.01	54.24	42.43	39.8	39.19	-0.431916	0.0099243
POX_b02802	hypothetical protein	NA	NA	65.66	58.06	109.65	152.74	153.45	179.07	1.30791	3.02087e-08
POX_b02803	hypothetical protein	NA	NA	34.76	22.22	43.29	30.93	38.65	50.2	0.503067	0.0497589
POX_b02805	hypothetical protein	NA	GT41	23.9	33.07	28.62	18.02	18.19	17.34	-0.43412	0.0171734
POX_b02807	hypothetical protein	NA	NA	23.36	30.31	20.39	10.02	12.79	16.07	-0.699985	0.00163216
POX_b02809	hypothetical protein	NA	NA	23.65	21.35	26.33	30.52	30.8	30.26	0.618758	0.000498382
POX_b02812	hypothetical protein	NA	NA	43.21	34.42	34.96	20.66	24.21	27.48	-0.392831	0.0075667
POX_b02817	hypothetical protein	NA	NA	46.7	33.69	39.95	39.3	43.66	46.54	0.359417	0.0198866
POX_b02818	hypothetical protein	NA	NA	84.77	105.91	103	93.67	111.3	112.31	0.361691	0.0268531
POX_b02819	hypothetical protein	NA	NA	10.02	16.88	10.33	24.87	26.66	20.16	1.20291	0.000209151
POX_b02820	hypothetical protein	NA	NA	1013.11	890.9	788.39	1172.47	1087.1	1017.83	0.544684	0.000427917
POX_b02822	hypothetical protein	NA	NA	39.01	26.16	32.22	44.6	39.29	40.22	0.614127	0.00123509
POX_b02825	hypothetical protein	NA	NA	98.17	94.92	92.13	60.68	61.97	70.78	-0.314451	0.00485566
POX_b02834	hypothetical protein	NA	NA	23.19	22.84	22.65	25.75	30.28	31.24	0.592914	0.000109132
POX_b02839	hypothetical protein	NA	NA	101.08	64.37	82.31	36.8	48.58	42.18	-0.693229	0.000729589
POX_b02840	hypothetical protein	NA	NA	46.03	26.85	47.8	21.52	24.07	27.56	-0.465413	0.033727
POX_b02841	hypothetical protein	NA	NA	49.11	25.17	46.56	16.67	16.93	18.3	-0.974654	3.10093e-05
POX_b02842	hypothetical protein	NA	NA	230.63	134.11	182.84	100.78	101.98	103.47	-0.577285	0.00235594
POX_b02845	hypothetical protein	NA	NA	6.48	4.27	7.84	6.17	9.5	9	0.703774	0.0394953
POX_b02847	hypothetical protein	NA	NA	27.86	8.79	7.59	3.77	2.81	4.36	-1.74148	0.000661345
POX_b02848	hypothetical protein	NA	NA	56	61.15	69.59	186.81	183.54	163.65	1.77369	5.88778e-26
POX_b02849	hypothetical protein	NA	NA	41.63	43.74	44.15	50.31	44.78	50.43	0.417718	0.00354346
POX_b02850	hypothetical protein	NA	NA	56.26	57.57	41.19	33.5	34.51	31.75	-0.384188	0.0337359
POX_b02853	hypothetical protein	NA	NA	36.09	39.04	35.94	15.4	15.66	20.3	-0.862443	1.81102e-05
POX_b02855	putative beta-1,3-glucanosyltransglycosylase	NA	GH72;GH17;GH2;GH158;GH5;GH157	61.61	53.06	49.77	33.83	31.06	37.1	-0.437656	0.00272541
POX_b02857	hypothetical protein	NA	NA	400.3	527.59	398.29	260.92	269.81	272.76	-0.466679	0.00349901
POX_b02861	hypothetical protein	NA	NA	43.47	43.37	41.54	28.11	31.49	32.04	-0.241242	0.0491277
POX_b02866	hypothetical protein	NA	CE17	153.83	133.83	139.12	138.44	144.33	151.5	0.291544	0.0053937
POX_b02867	hypothetical protein	NA	NA	90.34	66.04	69.18	92.2	87.25	96.26	0.545184	0.000287047
POX_b02869	hypothetical protein	NA	NA	12.86	30.09	4.47	2.17	3.8	9.01	-1.45566	0.0238756
POX_b02874	hypothetical protein	NA	NA	413.6	300.96	309.88	309.21	364.61	445.12	0.401034	0.0291767
POX_b02875	hypothetical protein	NA	NA	269.72	258.94	245.75	288.57	370.65	401.04	0.713351	1.41266e-06
POX_b02877	hypothetical protein	NA	NA	20.85	20.71	18.91	10.15	10.3	12.46	-0.635477	2.31024e-05
POX_b02878	hypothetical protein	NA	NA	11.46	11.6	11.41	5.78	5.58	5.57	-0.778826	4.51998e-08
POX_b02879	hypothetical protein	NA	GT41	83.77	70.45	79.07	48.53	48.46	56.96	-0.352254	0.00332331
POX_b02884	hypothetical protein	NA	NA	9.89	7.99	12.71	83.48	77.78	68.88	3.16923	1.62364e-53
POX_b02889	Putative Udp-galactopyranose mutase	NA	AA3	295.98	420.87	309.01	181.23	173.89	174.66	-0.707288	0.0001609
POX_b02891	hypothetical protein	NA	NA	75.54	63.07	71.2	92.51	79.61	77.76	0.51072	0.00132356
POX_b02894	hypothetical protein	NA	NA	202.72	162.62	180.23	225.55	220.8	214.46	0.405635	0.00733274
POX_b02896	hypothetical protein	NA	NA	65.88	72.12	71.16	70.93	79.25	81.24	0.405609	0.00927543
POX_b02899	hypothetical protein	bZIP	NA	55.76	61.99	65.91	34.65	36.86	40.84	-0.462269	0.00224933
POX_b02900	hypothetical protein	NA	NA	244.09	343.14	227.49	141.45	147.19	156.37	-0.625936	0.00115702
POX_b02906	hypothetical protein	NA	NA	1074.77	732.59	995.37	1843.1	1833.64	1889.16	1.25296	1.38265e-15
POX_b02907	hypothetical protein	NA	NA	235.65	239.62	178.64	141.89	130.6	126.21	-0.459664	0.00764739
POX_b02908	hypothetical protein	NA	NA	147.58	128.14	100.45	82.52	84.69	81.62	-0.344801	0.0354582
POX_b02915	hypothetical protein	NA	NA	73.36	68.8	101.36	80.25	93.34	111.2	0.477881	0.0151826
POX_b02926	DNA mismatch repair protein msh-2	NA	NA	25.33	28.46	23.23	17.23	16.73	18.48	-0.310913	0.041436
POX_b02929	hypothetical protein	Zinc finger, C2H2-type	NA	8.2	11.07	8.77	4.67	4.61	4.46	-0.78659	0.000462812
POX_b02932	hypothetical protein	NA	NA	16.8	15.29	15.81	10.05	10.18	10.38	-0.394007	0.0224789
POX_b02933	hypothetical protein	NA	NA	148.7	133.67	159.79	71.16	82.34	92.04	-0.598697	1.15806e-05
POX_b02934	hypothetical protein	NA	NA	35.51	18.66	37.73	12.73	12	13.94	-0.991429	6.04124e-05
POX_b02936	hypothetical protein	NA	NA	252.5	175.93	178.31	210.91	209.75	254.11	0.458279	0.0332919
POX_b02937	hypothetical protein	NA	NA	14.39	15.73	13.64	9.62	9.22	9.28	-0.390513	0.0181931
POX_b02940	hypothetical protein	NA	NA	163.2	147.91	147.75	110.28	99.84	109.92	-0.269563	0.0293262
POX_b02952	hypothetical protein	NA	NA	18.46	17.25	15.8	9.44	9.9	10.47	-0.543816	4.60454e-05
POX_b02953	hypothetical protein	NA	NA	91.22	66.47	75.78	37.96	36.14	34.13	-0.843908	2.00086e-06
POX_b02954	hypothetical protein	Zinc finger, Zn2Cys6	NA	158.97	142.46	147.1	98.48	90.49	86	-0.44935	0.00170918
POX_b02960	hypothetical protein	NA	NA	43.11	41.25	34.56	45.01	43.7	51.71	0.486483	0.000801669
POX_b02963	hypothetical protein	NA	NA	105.63	114.37	109.02	64.36	68.05	75.72	-0.41727	0.000581779
POX_b02964	Putative Nucleolar protein NOP56	NA	NA	194.96	223.16	178.79	114.03	118.89	136.71	-0.44887	0.00161334
POX_b02966	hypothetical protein	NA	NA	64.91	47.5	53.03	23.25	31.86	41.18	-0.545833	0.00631811
POX_b02967	hypothetical protein	NA	NA	180.37	203.74	169.14	192.4	191.06	196.81	0.329661	0.0219026
POX_b02968	hypothetical protein	NA	NA	10.34	11.16	9.08	5.26	4.35	4.64	-0.850152	2.14458e-06
POX_b02969	hypothetical protein	NA	NA	148.99	146.67	146.87	88.23	103.96	111.27	-0.29502	0.011756
POX_b02974	hypothetical protein	NA	NA	262.02	253.92	211.53	215.14	256.04	324.14	0.429992	0.041222
POX_b02975	hypothetical protein	NA	NA	112.51	109.41	123.5	70.49	70.06	85.07	-0.382368	0.00341563
POX_b02976	hypothetical protein	NA	NA	27.39	28.99	26.74	17.91	18.02	18.37	-0.368607	0.00526515
POX_b02978	hypothetical protein	NA	NA	98.22	73.72	88.31	119.69	98.15	83.58	0.480395	0.018276
POX_b02982	hypothetical protein	NA	NA	39.46	35.4	34.96	21.78	22.2	26.13	-0.400671	0.00281543
POX_b02988	hypothetical protein	NA	CE9	46.7	42.2	38.04	21.31	22.26	20.37	-0.735375	2.50504e-06
POX_b02993	hypothetical protein	NA	NA	254.85	227.58	220.29	273.92	278.86	301.73	0.545295	1.42338e-06
POX_b02995	hypothetical protein	NA	NA	99.3	74.49	72.24	98.39	98.38	119.53	0.625309	0.000272317
POX_b02996	hypothetical protein	NA	NA	64.17	21.96	21.1	11.77	9.82	8.69	-1.542	2.82713e-05
POX_b02997	hypothetical protein	NA	NA	40.19	18.24	17.33	13.61	13.19	12.19	-0.687921	0.021851
POX_b02998	hypothetical protein	NA	NA	11.74	12.34	17.57	16.78	15.93	16.55	0.497885	0.0368349
POX_b03003	hypothetical protein	NA	NA	125.35	146.31	76.11	20.55	32.13	43.03	-0.962649	2.84445e-13
POX_b03006	hypothetical protein	NA	CE1	160.49	120.56	154.82	155.64	171.36	184.29	0.483826	0.00055575
POX_b03007	hypothetical protein	NA	NA	31.89	29.58	30.26	34.84	35.92	32.79	0.430988	0.00599125
POX_b03009	hypothetical protein	NA	NA	32.39	36.13	35.21	18.76	21.26	20.61	-0.530468	0.000304092
POX_b03010	hypothetical protein	NA	NA	14.56	9.49	9.2	4.24	4.17	3.91	-1.16788	6.36815e-05
POX_b03011	hypothetical protein	NA	NA	45.36	56.49	57.82	66.56	66.19	60.24	0.572231	0.0252752
POX_b03012	hypothetical protein	NA	NA	195.67	168.55	246.29	287.94	264.53	259.08	0.680703	0.000146445
POX_b03014	hypothetical protein	NA	NA	277.94	261.69	271.39	387.53	385.61	419.19	0.837321	6.87346e-12
POX_b03016	putative cutinase	NA	CE5	371.71	408.95	301.39	78.66	96.91	108.05	-1.71004	5.59437e-27
POX_b03017	hypothetical protein	NA	NA	13.29	8.27	14.55	65.77	77.9	88.63	2.9348	8.15139e-46
POX_b03019	hypothetical protein	Zinc finger, Zn2Cys6	NA	17.19	15.24	16.74	8.81	10.98	10.64	-0.445719	0.0052814
POX_b03020	hypothetical protein	NA	NA	57.27	49.41	57.09	36.13	35.66	34.1	-0.374627	0.00830983
POX_b03024	hypothetical protein	NA	NA	740.16	736.4	740.94	676.76	704.5	776.31	0.256374	0.0452434
POX_b03030	hypothetical protein	NA	NA	708.34	725.27	741.85	730.31	791.8	867.71	0.388638	0.000282311
POX_b03032	putative chitinase	NA	GH18	205.75	249.54	215.86	246.85	248.39	285.78	0.475755	0.00086226
POX_b03034	hypothetical protein	Zinc finger, C2H2-type	NA	5.48	8.8	3.81	2.23	1.94	1.49	-1.44219	0.000128559
POX_b03036	hypothetical protein	NA	GH109	407.59	235.16	279.6	189.38	193.46	223.99	-0.404367	0.0188694
POX_b03048	hypothetical protein	CP2 transcription factor	NA	68.51	52.05	60.62	42.02	33.52	33	-0.476341	0.0100277
POX_b03059	hypothetical protein	NA	NA	270.61	296.05	307.21	187.94	192.05	202.33	-0.339423	0.00658139
POX_b03062	hypothetical protein	NA	NA	198.22	203.99	186.16	116.11	133.38	125.53	-0.39591	0.00216571
POX_b03073	putative alpha-1,2-L-fucosidase	NA	GH95;GH139;GH78	35.22	31.29	34.67	20.2	23.33	23.04	-0.34027	0.00357281
POX_b03074	hypothetical protein	NA	NA	99.36	53.49	67.18	37.95	41.73	49.35	-0.516486	0.0149906
POX_b03075	Autoinducer 2 sensor kinase/phosphatase LuxQ	NA	NA	17.09	15.71	15.09	11.04	10.64	10.56	-0.320452	0.0171554
POX_b03081	hypothetical protein	NA	NA	31.89	28.15	29.93	18.87	20.3	20.82	-0.332446	0.0300259
POX_b03083	hypothetical protein	NA	GH4	1.83	3.42	3.35	5.56	5.66	6.79	1.30328	0.000774006
POX_b03087	hypothetical protein	NA	NA	24.33	19.11	18.98	12.32	12.01	10.55	-0.577082	0.000675398
POX_b03089	hypothetical protein	NA	NA	248.2	259.26	290.84	168.27	168.43	182.44	-0.375499	0.00329535
POX_b03091	putative G protein complex alpha subunit	NA	NA	55.86	50.11	51.5	31.46	33.48	37.09	-0.375599	0.00521411
POX_b03098	hypothetical protein	NA	NA	52.79	37.93	61.94	126.04	115.22	133.76	1.40955	5.64158e-17
POX_b03101	hypothetical protein	NA	NA	26.98	18.26	21.51	9.31	10.49	12.11	-0.800954	0.00259899
POX_b03108	hypothetical protein	NA	GH109	99.56	97.79	103.69	66.25	72.4	77.9	-0.229948	0.0396093
POX_b03109	Putative Alpha-D-phosphohexomutase, alpha/beta/alpha I/II/III	NA	NA	324.51	412.14	353.56	198.92	220.69	239.74	-0.485334	0.00112733
POX_b03112	hypothetical protein	NA	NA	163.39	125.59	198.09	290.49	303.47	341.92	1.20677	2.46818e-11
POX_b03113	hypothetical protein	NA	NA	1.34	1.56	2.49	2.67	5.9	8.52	1.90181	0.000708006
POX_b03115	hypothetical protein	NA	NA	335.5	364.97	262.29	731.91	641.86	514.94	1.23892	3.76696e-09
POX_b03116	hypothetical protein	NA	NA	405.26	423.05	360.94	637.9	680.58	697.97	1.01863	1.80892e-16
POX_b03117	hypothetical protein	NA	NA	41.23	29.11	31.72	17.4	17.13	17.33	-0.71939	2.77482e-05
POX_b03120	hypothetical protein	NA	NA	38.21	46.75	37.2	23.04	21.51	21.47	-0.642053	0.000146324
POX_b03125	hypothetical protein	NA	NA	450.17	664.79	490.98	220.99	239.08	250.52	-0.932917	5.13044e-07
POX_b03126	hypothetical protein	NA	dockerin	43.33	27.39	43.68	49.12	48.9	48.78	0.615949	0.00126736
POX_b03128	hypothetical protein	NA	NA	42.12	42.06	39.12	21.18	23.05	26.33	-0.558845	0.000180781
POX_b03131	hypothetical protein	NA	NA	12.65	8.07	6.77	10.85	16.3	11.9	0.783056	0.0362599
POX_b03134	hypothetical protein	NA	NA	156.72	130.57	127.35	145.2	157.74	174.89	0.461377	0.000504975
POX_b03135	hypothetical protein	NA	NA	22.21	24.19	21.48	12.83	12	12.93	-0.600547	3.50542e-05
POX_b03137	hypothetical protein	NA	NA	17.4	13.97	19.01	17.42	18.29	23.23	0.469763	0.00535342
POX_b03140	hypothetical protein	NA	NA	26	33.18	26.79	29.48	32.09	33.48	0.388521	0.0294967
POX_b03141	hypothetical protein	NA	NA	269.97	177.76	361.71	297.73	434.35	528.71	0.934097	0.00105138
POX_b03144	hypothetical protein	NA	NA	0.3	0.18	0.67	1.09	1.49	1.93	2.23157	0.000544275
POX_b03145	hypothetical protein	Zinc finger, Zn2Cys6	NA	7.57	7.9	10.95	11.36	13.18	18.15	0.92465	3.15632e-05
POX_b03146	hypothetical protein	NA	NA	5	4.12	11.52	13.32	13.34	18.1	1.36483	0.000215248
POX_b03147	hypothetical protein	NA	NA	45.71	60.35	52.5	54.53	59.95	69.52	0.46469	0.00353912
POX_b03148	hypothetical protein	NA	NA	113.86	151.66	143.32	164.39	164.82	167.66	0.530975	0.00149627
POX_b03153	hypothetical protein	NA	NA	40.84	30.09	31.39	35.09	38.48	40.73	0.411307	0.00611734
POX_b03161	hypothetical protein	NA	NA	30.84	25.58	19.98	12.09	11.76	12.15	-0.820254	6.35426e-06
POX_b03164	hypothetical protein	AT-rich interaction region	NA	30.24	26.11	24.45	15.55	18.02	17.56	-0.411016	0.00657601
POX_b03165	hypothetical protein	NA	NA	24.46	23	20.22	15.52	14.26	13.57	-0.386574	0.0331734
POX_b03168	hypothetical protein	NA	NA	16	15.94	17.71	22.37	22.44	22.37	0.693697	1.24272e-06
POX_b03178	hypothetical protein	NA	NA	81.7	130.47	72.66	54.72	55.11	60.19	-0.410114	0.0478484
POX_b03180	hypothetical protein	NA	NA	67.5	64.9	69.57	35.05	36.2	37.96	-0.58476	3.55928e-07
POX_b03181	hypothetical protein	NA	NA	18.68	18.38	17.18	11.23	12.56	10.76	-0.400551	0.0316854
POX_b03185	hypothetical protein	NA	NA	32.32	27.03	27.06	15.82	17.32	16.31	-0.534953	0.0303722
POX_b03186	hypothetical protein	NA	NA	17.33	21.7	17.15	9.05	8.88	7.89	-0.873601	5.76749e-06
POX_b03189	hypothetical protein	NA	NA	27.12	31.67	40.48	17.53	19.15	20.04	-0.560011	0.00746366
POX_b03191	hypothetical protein	NA	NA	34.4	39.96	39.31	25.04	24.01	26.53	-0.342874	0.0281427
POX_b03195	hypothetical protein	NA	NA	68.01	66.01	63.87	36.01	38.86	34.05	-0.542429	7.49552e-05
POX_b03196	hypothetical protein	NA	NA	157.38	152.95	109.37	73.14	67.68	58.69	-0.813774	4.24913e-05
POX_b03204	hypothetical protein	NA	NA	169.57	144.15	198.9	155.36	191.33	227.07	0.428619	0.0213083
POX_b03207	hypothetical protein	NA	NA	457.3	442.87	358.44	206.58	217.5	282.09	-0.540436	0.00390364
POX_b03211	hypothetical protein	NA	NA	131.23	112.03	114.19	82.2	81.4	78.94	-0.305591	0.0177464
POX_b03212	hypothetical protein	CCR4-Not complex component, Not1	NA	25.53	28.63	25.42	16.37	15.84	12.98	-0.563399	0.00159343
POX_b03213	tubulin-tyrosine ligase family protein	NA	NA	58.23	53.45	51.94	31.17	33.19	38.29	-0.42997	0.000122746
POX_b03215	hypothetical protein	NA	NA	321.72	435.96	277.85	447.15	517.89	547.55	0.797449	4.33098e-05
POX_b03219	hypothetical protein	NA	NA	22.52	22.53	24.83	13.57	13.08	13.83	-0.539805	0.000287181
POX_b03222	hypothetical protein	Zinc finger, Zn2Cys6	NA	16.33	18.11	19.03	11.74	12.29	10.99	-0.362191	0.0327639
POX_b03239	hypothetical protein	NA	NA	111.53	115.13	120.84	55.84	58.87	75.39	-0.628378	6.27202e-06
POX_b03241	hypothetical protein	NA	NA	169	135.54	104.01	166.36	170.79	147.83	0.515711	0.0104241
POX_b03242	hypothetical protein	NA	NA	689.57	500.77	465.93	664.34	667.87	671.45	0.594917	0.00327001
POX_b03245	hypothetical protein	NA	GH13	417.9	459.12	369.95	267.22	263.22	255.95	-0.41639	0.00477183
POX_b03248	hypothetical protein	NA	NA	45.99	62.2	58.23	76.98	80.75	89.5	0.811788	1.62657e-06
POX_b03250	hypothetical protein	NA	AA3;AA8	5.08	5.44	6.88	7.67	7.35	6.75	0.576912	0.0191374
POX_b03252	hypothetical protein	NA	NA	171.52	122.52	116.59	208.09	170.84	122.95	0.565009	0.0216295
POX_b03253	hypothetical protein	NA	NA	43.59	29.79	34.92	35.35	37.6	44.15	0.362584	0.0239175
POX_b03258	hypothetical protein	NA	NA	56.9	60.45	53.32	33.78	32.65	28.7	-0.589774	0.000290761
POX_b03260	hypothetical protein	NA	NA	85.95	50.48	69.71	89.43	94.44	107.69	0.752507	5.77772e-05
POX_b03262	hypothetical protein	NA	NA	120.19	58.93	104.17	141.06	151.78	156.53	0.933517	4.78048e-05
POX_b03270	hypothetical protein	NA	NA	120.31	216.1	158.41	74.78	79.32	69.77	-0.902255	0.000117509
POX_b03279	hypothetical protein	NA	NA	102.97	101.21	93.25	112.17	111.78	125.9	0.483307	4.4797e-05
POX_b03280	hypothetical protein	NA	NA	12.72	13.39	10.97	8.27	7.61	5.45	-0.558197	0.00907302
POX_b03283	hypothetical protein	NA	NA	48.03	43.65	37.57	25.71	22.58	25.38	-0.585509	0.000208076
POX_b03291	hypothetical protein	NA	NA	78.6	61.6	73.89	108.94	95.45	88.42	0.713276	2.96785e-05
POX_b03294	hypothetical protein	NA	NA	14.59	14.62	17.97	18.73	19.21	20.66	0.557018	0.000249132
POX_b03295	hypothetical protein	NA	NA	42.1	38.22	34.29	42.33	40.19	40.99	0.359908	0.0110363
POX_b03297	hypothetical protein	NA	NA	141.61	122.71	135.43	148.98	137.16	136.16	0.341692	0.0148731
POX_b03298	hypothetical protein	NA	NA	4.17	3.57	5.24	6.24	6.87	8.48	0.984658	0.000308133
POX_b03299	hypothetical protein	NA	NA	37.31	29.74	55.4	63.81	74.12	84.12	1.10728	1.45994e-06
POX_b03300	hypothetical protein	NA	NA	51.58	50.63	75.41	83.73	86.29	85.9	0.784173	6.97449e-05
POX_b03301	hypothetical protein	NA	NA	241.49	228.53	223.5	135.74	139.89	154.86	-0.439407	2.35817e-05
POX_b03308	hypothetical protein	NA	NA	13.03	3.9	13.34	21	22.76	24.12	1.43028	8.57004e-05
POX_b03311	hypothetical protein	NA	NA	29.15	23.37	24.34	14.99	12.03	15.53	-0.593738	0.00601626
POX_b03312	hypothetical protein	NA	NA	67.72	42.65	48.71	65.03	59.78	68.03	0.547447	0.00758558
POX_b03313	hypothetical protein	NA	NA	17.81	32.55	30.54	64.02	77.45	87.83	1.84987	2.92324e-14
POX_b03315	hypothetical protein	NA	NA	495.92	644.12	506.45	800.73	796.44	695.39	0.732827	4.04638e-05
POX_b03316	hypothetical protein	NA	NA	105.16	90.66	102.91	142.09	152.94	154.1	0.861981	6.45957e-09
POX_b03317	hypothetical protein	NA	NA	20.57	13.52	21.98	24.64	22.41	25.53	0.614446	0.000280528
POX_b03318	hypothetical protein	NA	NA	0.59	0.22	0.05	1.45	2.15	1.06	3.25443	0.0298771
POX_b03319	hypothetical protein	NA	NA	62.66	58.59	58.05	36.53	31.16	31.38	-0.599189	0.000135736
POX_b03320	hypothetical protein	NA	NA	36.6	32.26	40.56	20.69	25.68	25.95	-0.349224	0.0330034
POX_b03321	hypothetical protein	NA	AA3	131.79	119.06	131.13	125	135.91	146.74	0.342464	0.00157308
POX_b03324	hypothetical protein	NA	NA	309.12	277.41	263.7	177.25	191.83	214.88	-0.291612	0.0109212
POX_b03325	hypothetical protein	NA	NA	15.02	25.36	16.75	11.78	12.26	9.32	-0.529768	0.0431831
POX_b03326	hypothetical protein	NA	NA	27.66	39.69	27.36	34.78	35.16	39.58	0.520355	0.00584191
POX_b03327	hypothetical protein	NA	NA	38.46	37.39	48.42	40.35	44.77	52.11	0.387099	0.017627
POX_b03328	hypothetical protein	NA	NA	18.24	19.89	26.02	22.54	25.43	29.99	0.522904	0.00787975
POX_b03331	hypothetical protein	NA	NA	277.43	236.69	245.6	157.84	176.12	188.2	-0.288499	0.0110986
POX_b03332	hypothetical protein	NA	NA	12.84	11.1	13.4	5.2	5.88	7.56	-0.762671	2.21947e-05
POX_b03333	hypothetical protein	NA	NA	182.2	167.84	136.07	216.99	207.39	185.94	0.58769	0.000536109
POX_b03335	hypothetical protein	NA	NA	145.13	138.89	127.9	260.69	268.58	384.63	1.49397	2.12167e-08
POX_b03340	hypothetical protein	NA	NA	711.36	640.33	555.56	368.64	355.67	330.11	-0.591539	8.77887e-05
POX_b03342	hypothetical protein	NA	CE1	80.13	63.47	71.87	91.26	94.81	112.36	0.722139	9.16164e-08
POX_b03346	hypothetical protein	NA	NA	901.39	915.85	776.11	476.86	476.83	460.01	-0.622172	4.45244e-06
POX_b03347	hypothetical protein	NA	NA	39.74	37.82	33.21	24.77	24.99	21.92	-0.374882	0.0154498
POX_b03348	hypothetical protein	NA	NA	34.52	28.42	27.52	35.23	32.26	30.68	0.362933	0.0255075
POX_b03351	hypothetical protein	NA	NA	17.66	17.83	18.77	11.68	11.79	12.6	-0.344188	0.00900399
POX_b03354	hypothetical protein	NA	NA	122.79	93.89	116.38	146.09	142.64	143.91	0.635281	8.96838e-06
POX_b03358	hypothetical protein	NA	NA	8.05	7.29	9.19	3.91	4.55	5.18	-0.603952	0.00388745
POX_b03359	hypothetical protein	NA	CE1	64.8	63.95	59.26	63.87	72.09	80.68	0.453751	0.000942507
POX_b03360	hypothetical protein	NA	NA	21.75	17.29	17.94	21.3	23.03	27.77	0.588734	0.000495506
POX_b03361	hypothetical protein	NA	NA	139.63	45.56	42.53	7.45	5.96	4.38	-3.38964	1.37997e-08
POX_b03362	hypothetical protein	NA	NA	5.9	4.34	4.99	32.04	32.79	36.04	3.03485	3.46292e-54
POX_b03365	hypothetical protein	NA	NA	16.03	12.85	16.61	21.63	21.1	21.19	0.754258	5.0146e-05
POX_b03366	hypothetical protein	Zinc finger, Zn2Cys6	NA	3.72	3.59	3.76	3.75	3.53	5.1	0.404249	0.0398239
POX_b03368	hypothetical protein	NA	NA	0.68	0.41	0.51	1.41	1.9	0.96	1.69969	0.0411434
POX_b03370	hypothetical protein	NA	NA	15.58	13.58	10.23	5.5	7.07	7.46	-0.714735	0.0395445
POX_b03372	hypothetical protein	NA	NA	20.92	15.36	24.22	31.29	26.05	32.57	0.824889	3.5468e-05
POX_b03378	hypothetical protein	NA	NA	64.61	65.77	67.05	37.3	43.99	51.3	-0.330781	0.0212888
POX_b03380	hypothetical protein	NA	NA	26.17	38.29	38.51	35.79	39.7	47.62	0.492185	0.0154073
POX_b03381	hypothetical protein	NA	NA	1.08	1.52	1.6	2.82	3.19	4.43	1.54078	2.22057e-05
POX_b03386	hypothetical protein	NA	NA	20.75	14.29	23.46	36.83	48.57	71.73	1.60964	1.15549e-11
POX_b03387	hypothetical protein	NA	NA	57.95	47.05	60.69	62.14	57.35	81.01	0.546244	0.00878843
POX_b03390	Putative Alpha amylase	NA	GH13	38.2	37.93	52.5	23.72	27.08	33.66	-0.375875	0.0370101
POX_b03393	hypothetical protein	NA	NA	1.32	1	1.34	2.61	3	3.54	1.56827	1.36762e-08
POX_b03394	hypothetical protein	NA	NA	55.52	64.04	79.62	130.71	131.56	130.2	1.22817	3.89405e-12
POX_b03396	hypothetical protein	NA	NA	3.2	3.72	4.83	10.58	14.04	18.02	2.09613	2.58142e-14
POX_b03398	hypothetical protein	NA	NA	61.94	60.07	55.16	64.87	85.87	87.27	0.681173	5.1016e-05
POX_b03404	hypothetical protein	Homeodomain-like	NA	68.37	57.38	59.94	41.44	42.91	41.58	-0.317681	0.0196878
POX_b03406	hypothetical protein	NA	NA	978.63	2107.2	2254.99	2775.27	3113.31	3806.62	1.11027	8.82538e-05
POX_b03407	hypothetical protein	NA	NA	14.79	7.56	17.93	19.32	18.12	25.3	0.950314	0.00058999
POX_b03413	hypothetical protein	NA	NA	4.83	3.82	3.95	1.35	1.22	0.97	-1.56544	0.000117626
POX_b03416	hypothetical protein	NA	NA	34.33	38.02	40.11	40.45	42.93	51.62	0.50529	0.000741237
POX_b03417	hypothetical protein	NA	NA	85.26	78.67	84.34	77.19	88.96	92.69	0.30216	0.0116728
POX_b03418	hypothetical protein	NA	NA	124.76	128.11	127.52	140.77	156.61	172.5	0.550008	1.34278e-06
POX_b03419	hypothetical protein	NA	NA	4.82	4.93	4.52	6.76	6.09	6.52	0.689579	0.00628147
POX_b03422	hypothetical protein	NA	NA	33.33	34.54	38.38	38.12	42.24	46.86	0.506984	0.000790254
POX_b03427	hypothetical protein	NA	CE1	43.71	42.55	39.53	19.35	23.03	25.25	-0.648295	4.20607e-05
POX_b03428	hypothetical protein	NA	NA	7.42	5.78	2.57	1.86	2.27	2.34	-0.978076	0.0179172
POX_b03429	hypothetical protein	NA	NA	20.9	15.42	5.23	1.42	3.18	5.86	-1.75902	0.0013357
POX_b03432	hypothetical protein	NA	NA	32.67	29.46	29.5	33.98	35	39.16	0.485018	3.13546e-05
POX_b03436	putative exo-alpha-L-1,5-arabinanase	NA	GH93;GH33;GH74;GH159;GH32	25.21	20.15	40	55.6	63.86	68.88	1.39164	1.23334e-08
POX_b03437	hypothetical protein	NA	NA	62.99	53	89.08	126.74	157.3	179.52	1.42351	1.34441e-11
POX_b03438	hypothetical protein	NA	NA	20.29	11.56	22.27	23.23	22.86	29.48	0.741001	0.00469306
POX_b03443	hypothetical protein	Zinc finger, Zn2Cys6	NA	50.52	48.43	54.3	34.42	34.86	34.81	-0.293528	0.0197293
POX_b03445	hypothetical protein	NA	NA	21.52	25.57	23.23	30.01	32.06	32.96	0.685235	0.000267603
POX_b03446	putative endo-beta-1,4-xylanase	NA	GH11	631.69	288.22	399.26	1192.71	973.37	957.07	1.52179	2.75657e-09
POX_b03448	hypothetical protein	NA	NA	20.24	27.49	24.96	32.39	36.19	40.45	0.824795	2.53941e-06
POX_b03449	hypothetical protein	NA	NA	115.21	106.01	114.76	113.15	105.54	124.8	0.29119	0.0263201
POX_b03450	hypothetical protein	NA	NA	9.13	16.68	4.88	3.74	2.48	1.14	-1.79196	0.000981173
POX_b03453	hypothetical protein	NA	NA	87.27	89.04	78.64	50.82	54.03	52.45	-0.441708	0.00234842
POX_b03458	hypothetical protein	NA	NA	3.76	1.77	2.31	0.76	0.4	1.47	-1.32954	0.00613188
POX_b03459	hypothetical protein	NA	NA	101.71	97.75	91.76	62.23	60.75	65.47	-0.375966	0.00261207
POX_b03471	hypothetical protein	NA	NA	23.14	20.62	21.23	24.31	34.44	30.19	0.750954	0.0231866
POX_b03476	hypothetical protein	NA	NA	0.17	0.27	0.3	1.21	1.24	0.64	2.3194	7.11224e-06
POX_c03478	hypothetical protein	NA	NA	3.59	2.37	2	1.1	1.31	1.37	-0.818244	0.0313478
POX_c03483	hypothetical protein	NA	NA	32.51	29.39	28.93	13.29	12.88	13.84	-0.931159	1.20746e-09
POX_c03484	hypothetical protein	NA	NA	169.66	264.1	132.67	68.55	63.91	52.44	-1.36243	3.98784e-07
POX_c03485	hypothetical protein	NA	NA	153.85	208.25	148.77	62.03	67.56	69.92	-1.10867	1.94667e-09
POX_c03487	hypothetical protein	NA	NA	43.79	39.55	28.86	20.87	22.29	26.59	-0.440757	0.0185243
POX_c03490	putative endo-beta-1,4-xylanase	NA	GH30	409.8	168.91	236.44	525.02	546.26	527.4	1.2385	2.2921e-06
POX_c03491	putative alpha-L-arabinofuranosidase	NA	GH43	71.48	55.64	53.05	152.4	149.85	143.04	1.56303	7.45107e-24
POX_c03492	putative alpha-L-arabinofuranosidase	NA	GH62;CBM1;GH43	1031.47	404.08	523.36	1582.74	1494.95	1228.43	1.41424	1.52393e-06
POX_c03493	hypothetical protein	NA	NA	56.7	69.89	63.36	68.57	71.16	72	0.402567	0.00824506
POX_c03497	hypothetical protein	NA	NA	704.38	159.78	130.06	7.01	6.96	5.99	-5.3434	2.09917e-11
POX_c03501	hypothetical protein	NA	NA	175.02	140.78	221.06	196.74	233.1	277.69	0.653357	0.000726319
POX_c03502	hypothetical protein	NA	AA3;AA8	25.58	24.62	24.11	15.06	15.59	15.45	-0.439931	0.00126353
POX_c03504	hypothetical protein	NA	NA	21.76	23.27	22.82	13.12	14.48	16.73	-0.377709	0.015373
POX_c03508	hypothetical protein	NA	NA	24.25	33.59	19.98	11.7	10.53	9.61	-1.03705	9.11645e-05
POX_c03510	hypothetical protein	NA	NA	32.35	26.83	28	17.54	17.26	19.32	-0.43212	0.0132366
POX_c03511	hypothetical protein	NA	NA	146.45	109.38	139.95	130.77	149.08	137.37	0.338079	0.0293201
POX_c03515	putative chitooligosaccharide deacetylase	NA	CE4	110.45	89.78	80.46	102.53	107.12	113.92	0.461325	0.00209528
POX_c03516	hypothetical protein	NA	NA	82	46.55	83.43	166	166.64	167.32	1.49712	2.45669e-12
POX_c03517	hypothetical protein	NA	NA	66.21	44.45	65.42	125.08	119.54	115.98	1.29696	1.43417e-12
POX_c03518	hypothetical protein	NA	NA	3.48	3.71	4.33	6.27	8.43	7.54	1.24663	0.00362933
POX_c03523	putative alpha-1,6-mannanase	NA	GH76	2.83	2.69	4.95	4.74	5.96	5.72	0.900265	0.00493853
POX_c03529	hypothetical protein	NA	NA	65.4	88.4	78.43	79.62	91.23	120.47	0.557912	0.00271639
POX_c03533	hypothetical protein	NA	NA	10.86	8.49	9.51	4.76	3.56	3.36	-1.0398	0.000111993
POX_c03536	hypothetical protein	NA	NA	54.9	57	53.16	36.53	33.96	28.72	-0.477795	0.00611621
POX_c03537	hypothetical protein	NA	NA	3.77	3.2	3.93	1.83	1.56	1.82	-0.813906	0.00612116
POX_c03538	hypothetical protein	NA	NA	50.78	75.49	38.77	33.54	31.99	30.81	-0.527324	0.0421846
POX_c03541	putative alpha-1,6-mannosyltransferase	NA	GT32;GT44	28.4	23.56	24.87	39.33	37.98	42.24	0.889095	2.5022e-11
POX_c03544	hypothetical protein	NA	NA	25.81	28.5	24.82	31.74	28.21	33.01	0.480491	0.00346422
POX_c03546	hypothetical protein	NA	NA	37.45	61.64	42.54	21.47	23.43	26.25	-0.758511	0.000666665
POX_c03547	putative beta-galactosidase	NA	GH35;CBM67	22.75	21.75	23.34	15.47	14.73	15.41	-0.323791	0.0175576
POX_c03549	hypothetical protein	NA	NA	63.68	74.68	68.58	46.59	41.78	36.99	-0.46911	0.0093456
POX_c03552	hypothetical protein	NA	NA	0.39	0.18	0.38	0.4	0.95	1.27	1.70333	0.0125367
POX_c03554	hypothetical protein	NA	NA	62.78	73.8	65.22	36.24	37.01	42.42	-0.561088	9.73558e-05
POX_c03564	hypothetical protein	NA	NA	177.61	61.7	55.93	43.78	49.03	47.92	-0.792025	0.0327948
POX_c03572	hypothetical protein	NA	NA	28.09	40.84	42.76	42.27	43.2	54.56	0.61236	0.0345488
POX_c03573	hypothetical protein	NA	NA	4.13	6.45	3.92	6.31	9.58	11.6	1.14352	0.000214759
POX_c03578	hypothetical protein	NA	NA	83.28	76.46	69.7	37.95	43.05	49.71	-0.565487	5.04195e-05
POX_c03579	hypothetical protein	NA	NA	4.27	3.29	3.06	4.55	5.36	6.77	0.896696	0.00048231
POX_c03584	hypothetical protein	NA	NA	14.42	14.73	15.34	22.93	28.8	30.53	1.14027	1.54781e-07
POX_c03592	Putative Phosphorylase	NA	GT35	152.11	168.32	155.37	40	42.79	47.99	-1.62263	2.20982e-39
POX_c03596	hypothetical protein	NA	NA	352.69	262.84	297.28	171.55	164.47	186.49	-0.549233	5.53498e-05
POX_c03597	hypothetical protein	NA	NA	22.02	19.84	19.67	11.99	13.35	15.91	-0.334744	0.0170608
POX_c03600	hypothetical protein	NA	NA	33.07	21.53	25.2	40.03	41.59	35.82	0.822521	3.55e-05
POX_c03601	hypothetical protein	NA	NA	128.77	120.72	115.9	222.62	206.14	201.6	1.04697	4.92875e-14
POX_c03604	hypothetical protein	NA	NA	10.16	13.41	17.11	16.14	19.66	21.18	0.722284	0.00134172
POX_c03605	hypothetical protein	NA	NA	10.36	17.11	16.82	20.57	22.28	26.11	0.878604	0.000554098
POX_c03606	hypothetical protein	Zinc finger, C2H2-type	NA	250.72	196.59	154.81	291.07	273.21	266.18	0.727082	0.000123501
POX_c03611	hypothetical protein	NA	NA	25.57	25.25	24.75	17.09	16.68	17.94	-0.301505	0.0114053
POX_c03612	hypothetical protein	NA	NA	75.55	45.3	58.26	19.07	20.73	20.06	-1.32312	6.25195e-12
POX_c03616	putative G protein complex alpha subunit	NA	NA	294.04	343.08	288.41	214.93	193.92	175.55	-0.405665	0.0185763
POX_c03630	hypothetical protein	NA	NA	5.09	2.56	5.19	5.64	6.83	5.66	0.764553	0.0184328
POX_c03631	hypothetical protein	NA	NA	40.09	48.42	38.32	26.01	26.33	30.3	-0.37824	0.0156002
POX_c03634	hypothetical protein	NA	CE1;CE7	213.57	156.39	175.29	99.37	93.68	101.1	-0.631983	1.69473e-05
POX_c03635	hypothetical protein	NA	NA	181.45	144.3	167.93	97.25	100.09	106.4	-0.44808	0.00027717
POX_c03637	hypothetical protein	NA	NA	64.85	68.39	102.59	119.19	121.28	126.54	0.892802	2.32105e-05
POX_c03641	hypothetical protein	NA	NA	9.5	6.86	10.8	10.21	12.11	14.87	0.70705	0.00724691
POX_c03645	hypothetical protein	NA	NA	34.18	29.81	54.52	39.39	45.09	52.71	0.502186	0.0487788
POX_c03653	hypothetical protein	NA	NA	68.81	57.74	79.91	72.99	87.72	91.73	0.53765	0.000687883
POX_c03658	hypothetical protein	NA	NA	279.65	356.25	275.28	177.73	158.08	135.6	-0.696603	0.000470795
POX_c03661	hypothetical protein	NA	NA	240.17	286	257.57	245.63	283.5	331.12	0.379462	0.00994809
POX_c03662	hypothetical protein	NA	NA	953.18	848.95	819.88	1053.04	1221.48	1209.43	0.760538	9.91202e-05
POX_c03663	hypothetical protein	NA	NA	123.59	127.08	101.97	48.76	61.34	66.78	-0.748368	4.54227e-06
POX_c03664	hypothetical protein	NA	NA	25.8	21.64	26.25	9.11	10.65	11.44	-0.988678	2.02632e-07
POX_c03665	putative transketolase	NA	NA	99.46	119.06	91.21	36.65	38.58	41.81	-1.16185	1.14611e-13
POX_c03671	hypothetical protein	NA	NA	20.59	26.15	22.74	11.93	13.36	18.22	-0.441226	0.0329001
POX_c03676	hypothetical protein	NA	NA	308.38	338.66	282.15	175.11	210.99	221.09	-0.360357	0.0126457
POX_c03681	hypothetical protein	NA	NA	31.85	33.38	36.86	33.88	34.05	35.87	0.269795	0.0487297
POX_c03684	hypothetical protein	NA	NA	24.48	25.02	21.03	12.6	13.45	12.66	-0.617538	8.10855e-05
POX_c03686	hypothetical protein	NA	NA	35.8	31.18	30.66	11.26	13.24	16.38	-1.00761	1.84966e-07
POX_c03691	hypothetical protein	NA	NA	65.27	59.88	56.93	35.49	35.47	35.99	-0.518535	2.00951e-05
POX_c03694	hypothetical protein	NA	NA	269.87	233.44	253.51	144.19	147.59	162.3	-0.487502	3.76042e-06
POX_c03699	histone H4	NA	NA	5043.55	3741.35	3461.34	2657.31	2637.35	2690.89	-0.350848	0.0271
POX_c03700	histone H3	NA	NA	3467.58	2803.09	2927.52	1866.1	1976.23	2110.01	-0.341148	0.010831
POX_c03703	hypothetical protein	NA	NA	129.86	46.78	52.61	126.5	123.68	105.38	0.91205	0.00541389
POX_c03709	hypothetical protein	NA	NA	18.92	26.05	20.99	10.62	10.11	11.59	-0.791287	1.15207e-05
POX_c03711	hypothetical protein	NA	NA	21	16.52	20.98	12.36	12.71	12.56	-0.385313	0.00834274
POX_c03714	SUN	NA	GH132	83.8	52.03	49.1	24.4	24.32	19.28	-1.17482	6.29135e-07
POX_c03715	hypothetical protein	NA	NA	78.48	72.85	126.15	215.48	215.82	225.03	1.33471	1.01369e-09
POX_c03717	hypothetical protein	Negative transcriptional regulator	NA	138.66	301.78	241.78	389.67	407.69	406.16	1.06512	5.28501e-05
POX_c03719	hypothetical protein	NA	NA	43.66	41.99	34.21	41.19	45.2	45.14	0.394725	0.0355723
POX_c03722	hypothetical protein	NA	NA	5.68	6.11	7.75	13.42	11.81	16.55	1.34486	1.2626e-11
POX_c03726	hypothetical protein	NA	NA	41.31	42.69	42.4	20	24.62	24.36	-0.623104	0.000225153
POX_c03727	hypothetical protein	NA	NA	37.9	32.19	31.87	20.55	20.69	21.4	-0.449516	0.00256635
POX_c03728	hypothetical protein	NA	NA	239.72	147.5	327.52	291.58	364.56	464.11	0.904594	0.000688879
POX_c03729	hypothetical protein	NA	NA	151.19	135.24	151.6	240.5	256.99	249.32	1.03732	1.57703e-15
POX_c03736	hypothetical protein	NA	NA	131.9	81.62	145.18	155.28	149.86	154.6	0.624435	0.0033581
POX_c03741	hypothetical protein	NA	NA	1.63	1.32	2.2	4.59	7	13.48	2.51589	2.77397e-08
POX_c03743	hypothetical protein	NA	NA	32.51	22.32	48.65	36.7	37.13	56.28	0.580261	0.0439043
POX_c03746	hypothetical protein	NA	NA	28.97	30.37	30.94	19.46	19.59	21.44	-0.333876	0.0103187
POX_c03749	hypothetical protein	NA	NA	236.64	286.95	224.86	150.69	167.3	153.52	-0.415168	0.00957403
POX_c03750	hypothetical protein	NA	NA	608.06	201.89	452.9	2129.2	2265.79	2342.39	2.68588	4.14923e-19
POX_c03755	Hydroxyquinol 1,2-dioxygenase	NA	NA	48.81	44.62	51.21	24.21	25.94	30.57	-0.592057	0.000105749
POX_c03756	hypothetical protein	NA	NA	73.03	67.09	70.73	41.46	42.91	50.03	-0.407396	0.000212584
POX_c03757	hypothetical protein	NA	NA	65.67	65.3	67.05	59.38	67.12	71.67	0.245732	0.0346387
POX_c03762	hypothetical protein	NA	NA	95.72	121.43	94.34	98.71	135.69	195.89	0.699854	0.00241669
POX_c03765	hypothetical protein	NA	NA	71.28	79.32	80.52	73.63	88.6	131.96	0.579206	0.00319932
POX_c03768	hypothetical protein	NA	NA	443.28	354.6	320	428.51	403.03	416.69	0.416658	0.00610899
POX_c03770	hypothetical protein	NA	NA	168.05	131.68	141.67	148.47	149.54	155.28	0.291686	0.0199939
POX_c03771	putative exo-beta-1,3-glucanase	NA	GH55;PL29;GH110	29.25	39.85	27.04	15.11	14.5	18	-0.777194	8.43911e-05
POX_c03774	hypothetical protein	NA	NA	39.54	38.94	40.17	20.19	23.57	25.23	-0.554661	2.09147e-05
POX_c03776	hypothetical protein	NA	NA	62.66	58.01	68.13	94.54	84.44	74.56	0.683558	7.48181e-05
POX_c03778	hypothetical protein	NA	NA	36.83	7.51	6.28	4.18	3.12	4.45	-1.82262	0.00353041
POX_c03779	hypothetical protein	NA	NA	135.42	127.99	114.42	68.46	71.71	80.52	-0.501765	1.37419e-05
POX_c03783	hypothetical protein	NA	NA	632.91	1324.74	1293.16	3073.97	3231.53	3376.18	1.81369	7.97835e-12
POX_c03784	hypothetical protein	NA	NA	24.92	19.87	28.68	48.57	49.52	55.95	1.31791	1.22554e-15
POX_c03785	hypothetical protein	NA	NA	72.09	64.85	82.66	36.94	37.99	40.21	-0.682587	1.61937e-06
POX_c03786	hypothetical protein	NA	NA	199.13	186.49	208.43	128.41	125.32	120.21	-0.408386	0.00239314
POX_c03787	hypothetical protein	NA	NA	16.34	7.22	9.79	9.62	16.7	20.43	0.857951	0.0186067
POX_c03788	hypothetical protein	NA	NA	12.96	2.08	1.59	11.37	13.04	17.82	1.63126	0.0137237
POX_c03791	hypothetical protein	NA	NA	42.92	34.69	34.91	41.14	42.04	46.2	0.457563	0.0031411
POX_c03792	hypothetical protein	NA	NA	31.65	20.64	37.15	80.64	66.88	65.58	1.52087	1.31309e-10
POX_c03801	hypothetical protein	NA	NA	27.82	19.51	31.86	32.3	32.8	30.21	0.526336	0.0104703
POX_c03807	hypothetical protein	NA	NA	41.58	41.46	46.08	78.98	81.3	76.98	1.1307	1.54149e-15
POX_c03810	hypothetical protein	NA	NA	336.15	281.97	282.89	875.73	944.46	671.2	1.75495	4.38618e-20
POX_c03812	hypothetical protein	NA	NA	1.54	3.57	4.04	6.88	7.4	11	1.70689	1.30295e-06
POX_c03815	hypothetical protein	NA	NA	2.05	2.07	2.48	3.43	3.61	4.2	1.00943	4.80083e-07
POX_c03816	hypothetical protein	NA	NA	11.35	13.39	11.44	6.89	7.84	8.08	-0.427608	0.0074219
POX_c03823	hypothetical protein	NA	NA	76.2	79.01	81.62	86.31	82.64	90.19	0.391032	0.00726382
POX_c03829	hypothetical protein	NA	NA	9.17	23.56	15.46	8.16	7.87	6.41	-0.862837	0.00824307
POX_c03833	hypothetical protein	NA	NA	607.49	886.05	642.57	421.83	436.2	511.78	-0.410804	0.0177874
POX_c03836	hypothetical protein	NA	NA	65.32	47.28	52.38	59.03	55.65	63.2	0.364177	0.0172491
POX_c03838	hypothetical protein	NA	NA	83.84	125.61	100.55	50.36	52.33	52.19	-0.761832	5.60171e-05
POX_c03842	hypothetical protein	NA	NA	148.72	138.68	190.34	183.97	186.89	191.3	0.498672	0.00284065
POX_c03843	hypothetical protein	NA	NA	63.11	59.45	75.42	72.41	71.36	79.11	0.458275	0.000918376
POX_c03845	hypothetical protein	NA	NA	47.09	41.15	38.47	43.86	48.71	56.37	0.487744	0.00317392
POX_c03850	hypothetical protein	NA	NA	393.77	365.4	284.5	232.73	223.19	200.9	-0.397771	0.0238292
POX_c03851	hypothetical protein	NA	NA	32.28	33.38	34.69	17.13	17.96	21.38	-0.584496	0.00022767
POX_c03854	hypothetical protein	NA	GH16	751.16	593.92	592.37	919.51	811.87	741.86	0.616736	0.000254891
POX_c03863	hypothetical protein	NA	NA	61.19	66.26	76.63	111.58	108.05	108.62	0.876633	1.25226e-09
POX_c03864	hypothetical protein	NA	NA	441.44	616.78	570.04	174.66	211.37	248.37	-0.93603	3.92771e-08
POX_c03865	hypothetical protein	NA	NA	41.32	45.93	39.33	16.77	20.11	22.22	-0.860045	4.27895e-08
POX_c03866	hypothetical protein	NA	NA	16.37	16.55	16.81	11.21	9.87	10.99	-0.383425	0.0201652
POX_c03867	hypothetical protein	NA	NA	41.84	41.41	58.21	47.8	53.18	59.01	0.42009	0.0173293
POX_c03878	hypothetical protein	NA	NA	132.32	97.85	138.7	141.77	148.29	176.95	0.581824	0.00018944
POX_c03883	hypothetical protein	NA	NA	1.49	0.84	1.54	2.63	3.23	2.96	1.45668	0.00024686
POX_c03889	hypothetical protein	NA	NA	16.32	15.49	18.48	20.79	21.25	23.05	0.631151	2.19764e-05
POX_c03891	putative MFS transporter	NA	NA	13	11.89	14.83	8.21	7.76	7.39	-0.517999	0.00185977
POX_c03895	hypothetical protein	NA	NA	49.79	49.01	49.5	32.68	32.74	33.71	-0.332129	0.00801755
POX_c03897	hypothetical protein	NA	CE1	114.12	93.01	109.73	49.75	51.54	61.06	-0.714494	9.63907e-08
POX_c03899	hypothetical protein	Zinc finger, Zn2Cys6	NA	27.1	22.05	22.44	14.4	15.09	14.82	-0.405824	0.00288731
POX_c03900	hypothetical protein	NA	NA	26.54	27.63	22.12	9.42	10.21	9.6	-1.13729	5.18309e-12
POX_c03903	hypothetical protein	NA	NA	71.06	77.35	85.29	91.54	93.78	98.31	0.52833	0.00016241
POX_c03906	hypothetical protein	NA	NA	29.74	28.74	32.72	16.83	17.82	17.19	-0.561719	0.000924832
POX_c03910	hypothetical protein	NA	NA	62.87	58.45	82.23	38.04	36.41	36.77	-0.618912	0.000556276
POX_c03918	hypothetical protein	NA	NA	25.4	25.36	30.55	32.52	37.49	43.39	0.719606	2.12814e-06
POX_c03926	hypothetical protein	NA	NA	24.08	21.14	30.71	120.27	109.83	97.72	2.37627	2.9828e-31
POX_c03927	hypothetical protein	Zinc finger, Zn2Cys6	NA	23.56	25.88	33.03	37.5	36.71	37.39	0.685515	0.000166409
POX_c03928	hypothetical protein	NA	NA	22.52	17.09	34.14	101.97	92.42	75.96	2.13886	3.93224e-16
POX_c03930	hypothetical protein	NA	NA	262.64	278.43	250.95	358.38	359.35	379.55	0.715183	9.20575e-09
POX_c03932	hypothetical protein	NA	NA	47.59	30.25	29.19	23.76	20.1	16.71	-0.511414	0.029201
POX_c03933	hypothetical protein	NA	NA	17.53	17.11	16.82	8.54	7.95	9.28	-0.75132	4.87018e-07
POX_c03940	hypothetical protein	Zinc finger, Zn2Cys6	NA	11.5	14.31	13.31	6.89	7.73	6.29	-0.657737	0.00136142
POX_c03944	hypothetical protein	NA	NA	160.56	110.55	115.79	70.95	69.18	73.51	-0.600597	0.000206136
POX_c03945	hypothetical protein	NA	NA	82.5	78.09	79.41	52.34	52.24	61.14	-0.288348	0.0113138
POX_c03950	endoglucanase II	NA	GH5	1628.13	682.51	748.69	3234.1	2779.03	1948.55	1.66501	1.68405e-07
POX_c03951	hypothetical protein	NA	NA	96.95	34.08	18.84	5.39	4.68	3.26	-3.19972	5.95976e-06
POX_c03952	hypothetical protein	NA	NA	215.23	50.42	34.45	9.59	9.68	9.59	-3.09548	5.77965e-05
POX_c03953	hypothetical protein	NA	NA	6.58	7.81	7.31	3.73	3.45	4.33	-0.672204	0.00865551
POX_c03958	Importin subunit beta-2	NA	NA	16.04	19.72	17.36	9.3	7.86	9.87	-0.73206	5.17708e-05
POX_c03960	hypothetical protein	NA	NA	17.6	12.25	13.05	6.75	6.77	7.76	-0.760364	2.16508e-05
POX_c03963	hypothetical protein	NA	NA	55.15	68.64	53.08	37.36	34.45	33.98	-0.493311	0.00509974
POX_c03965	hypothetical protein	Zinc finger, Zn2Cys6	NA	6.65	7.65	6.44	3	2.91	3.61	-0.886294	1.86036e-05
POX_c03966	hypothetical protein	NA	NA	20.79	18.53	17.63	9.09	9.24	12.15	-0.681249	2.90827e-05
POX_c03967	hypothetical protein	NA	NA	48.75	35.05	37.57	20.08	20.63	24.47	-0.644231	0.000168131
POX_c03970	hypothetical protein	NA	NA	114.24	107.47	114.14	68.42	69.41	77.47	-0.390013	0.000242906
POX_c03973	hypothetical protein	Zinc finger, Zn2Cys6	NA	4.31	2.06	2.12	1.2	1.2	0.58	-1.30688	4.00616e-05
POX_c03975	hypothetical protein	NA	NA	230.6	266.68	218.71	289.64	282.6	285.92	0.53811	0.000352271
POX_c03978	hypothetical protein	NA	NA	30.02	35.46	33.16	21.04	22.28	23.46	-0.318888	0.0424585
POX_c03980	hypothetical protein	bZIP	NA	12.8	13	14.82	7.31	6.86	8.33	-0.601848	0.00899938
POX_c03982	hypothetical protein	NA	NA	47.11	59.79	54.78	29.73	31.05	33.46	-0.537028	0.000746786
POX_c03984	hypothetical protein	NA	NA	23.54	23.77	17.89	6.82	7.69	10.82	-1.12495	1.46138e-06
POX_c03986	hypothetical protein	NA	NA	15.6	17.95	13.88	9.39	9.95	9.05	-0.495483	0.00356992
POX_c03987	hypothetical protein	NA	NA	125.96	118.06	142.14	69.94	78.84	84.26	-0.448395	0.0119675
POX_c03994	hypothetical protein	NA	NA	17.79	9.61	9.28	3.41	2.31	6.33	-1.38886	0.00100892
POX_c03995	hypothetical protein	NA	NA	71.09	23.98	17.62	6.56	7.61	10.94	-1.83908	0.0108956
POX_c03996	hypothetical protein	NA	NA	115.55	138.78	125.53	67.46	74.95	82.59	-0.503574	0.00119956
POX_c03998	hypothetical protein	NA	NA	232.03	235.61	212.06	104.23	102.42	116.53	-0.822577	1.0325e-11
POX_c03999	hypothetical protein	NA	NA	1.66	2.15	1.7	2.83	2.29	2.61	0.730612	0.0371477
POX_c04001	hypothetical protein	NA	NA	40.59	54.45	47.08	77.92	78.04	107.99	1.18311	6.04642e-06
POX_c04002	hypothetical protein	Zinc finger, Zn2Cys6	NA	25.51	25.12	23.06	32.04	30.95	36.14	0.668247	2.47744e-07
POX_c04004	hypothetical protein	NA	NA	40.72	42.6	36.36	24.84	23.73	18.74	-0.573434	0.00237552
POX_c04005	hypothetical protein	NA	NA	332.57	291.26	370.7	356.88	388.02	455.8	0.507371	0.000187689
POX_c04007	hypothetical protein	NA	NA	546.74	631.34	717.44	691.76	754.24	912.1	0.567654	0.000303347
POX_c04016	hypothetical protein	NA	NA	55.69	61.66	55.95	36.16	42.67	37.53	-0.326065	0.0330851
POX_c04017	hypothetical protein	NA	NA	37.43	46.42	30.55	17.95	16.76	18.22	-0.867119	1.31244e-05
POX_c04023	hypothetical protein	NA	NA	30.21	27.06	20.79	14.53	17.58	15.41	-0.321209	0.0475777
POX_c04024	hypothetical protein	NA	NA	51.18	34.68	36.24	28.66	24.34	21.37	-0.446793	0.0404386
POX_c04025	hypothetical protein	NA	NA	33.26	31.66	26.71	16.9	16.44	15.93	-0.642311	0.000121912
POX_c04028	NF-X1 finger transcription factor	Zinc finger, NF-X1-type	NA	6.14	10.45	8.72	12.78	14.14	15.83	0.986586	1.72819e-05
POX_c04031	putative alpha-mannosidase	NA	GH92	13.13	8.98	11.23	2.4	3.85	3.56	-1.52061	3.39832e-11
POX_c04036	hypothetical protein	NA	NA	6.45	5.5	5.88	3.44	3.25	3.05	-0.617489	0.00217633
POX_c04041	hypothetical protein	NA	NA	77.59	81.54	61.77	27.15	27.55	25.29	-1.21145	7.69198e-13
POX_c04044	hypothetical protein	NA	NA	39.67	38.3	31.75	42.24	43.95	43.66	0.489373	0.00142545
POX_c04047	cellodextrin transporter cdt-c	NA	NA	5928.37	4005.99	3528.34	2684.76	2534.54	2187.66	-0.596085	0.00448584
POX_c04049	hypothetical protein	NA	NA	49.61	39.78	41	24.84	23.34	22.6	-0.543339	0.000364421
POX_c04050	hypothetical protein	NA	NA	40.27	39.45	35.08	17.47	18.61	19.09	-0.811719	1.75178e-10
POX_c04051	hypothetical protein	NA	NA	65.52	60.14	46.54	28.37	30.09	27.59	-0.73897	0.00023437
POX_c04052	hypothetical protein	NA	NA	36.13	28.12	41.41	43.27	55.27	66.28	0.882169	2.84453e-06
POX_c04054	hypothetical protein	NA	NA	455.14	390.71	368.61	419.75	441.61	453.71	0.452651	0.000690755
POX_c04055	hypothetical protein	NA	NA	15.29	18.27	14.18	8.57	8.23	6.39	-0.787896	0.000137413
POX_c04057	hypothetical protein	NA	GT41;AA7	23.91	27.6	23.34	13.36	12.53	12.72	-0.706675	7.07299e-05
POX_c04060	hypothetical protein	NA	NA	123.08	105.49	111.58	58.41	56.74	61.51	-0.69666	6.05773e-10
POX_c04071	hypothetical protein	NA	NA	216.06	207.19	238.07	240.3	258.8	295.37	0.511454	1.72322e-05
POX_c04072	hypothetical protein	NA	NA	25.29	29.52	26.3	33.77	31.09	28.57	0.454249	0.00700289
POX_c04073	hypothetical protein	NA	NA	32.26	32.12	26.57	14.13	15.83	17.02	-0.698032	0.00123979
POX_c04075	hypothetical protein	NA	NA	36.56	37.68	35.27	26.63	23.87	20.35	-0.371172	0.0388681
POX_c04078	hypothetical protein	NA	NA	177.4	274.13	218.15	121.98	130.13	132.1	-0.495886	0.00862329
POX_c04082	Putative Oleate delta-12 desaturase	NA	NA	229.46	341.64	229.86	148.58	155.85	172.1	-0.509262	0.0096909
POX_c04083	hypothetical protein	NA	NA	11.87	13.38	12.85	8.81	8.14	7.85	-0.370749	0.0268903
POX_c04084	hypothetical protein	NA	NA	72.46	59.77	73.39	37.14	33.33	34.28	-0.717532	2.32866e-06
POX_c04085	putative peptidoglycan N-acetylglucosamine deacetylase	NA	CE4	29.81	24.4	29.66	16.56	17.76	21.65	-0.338216	0.0268351
POX_c04090	hypothetical protein	NA	NA	364.7	324.89	302.41	190.99	170.96	176.2	-0.626939	8.36643e-06
POX_c04092	hypothetical protein	NA	NA	73.88	52.48	42.24	29.95	26.69	30.99	-0.684809	0.00162722
POX_c04094	hypothetical protein	NA	NA	66.09	53.58	66.38	56.5	69.76	78.61	0.386459	0.0119537
POX_c04096	hypothetical protein	NA	NA	168.78	254.01	144.22	82.89	93.4	92.85	-0.830338	0.000251177
POX_c04099	hypothetical protein	NA	NA	71.54	69.94	75.76	34.84	35.38	39.25	-0.727864	9.73075e-11
POX_c04100	hypothetical protein	NA	NA	1.95	5.05	4.08	8.11	8.42	16.11	1.84883	0.0169872
POX_c04104	hypothetical protein	NA	NA	36.3	35.2	42.95	47.54	64.86	77.18	0.978292	1.81545e-06
POX_c04106	hypothetical protein	NA	NA	23.62	30.05	27.16	18.27	18.47	17.22	-0.338233	0.0458791
POX_c04108	Permease, cytosine/purine, uracil, thiamine, allantoin	NA	NA	9.62	10.74	9.26	4.92	6.08	7.19	-0.469975	0.00897236
POX_c04109	Tubulin	NA	NA	749.19	786.2	648.13	398.42	371.69	361.46	-0.693671	3.59216e-06
POX_c04115	hypothetical protein	NA	NA	99.01	90.12	87.46	60.89	56.62	55.54	-0.422747	0.00211227
POX_c04119	hypothetical protein	NA	NA	74.33	56.31	54.18	57.49	57.02	56.96	0.329572	0.00232543
POX_c04121	putative UDP-Xyl: (mannosyl) glucuronoxylomannan/galactoxylomannan beta-1,2-xylosyltransferase	NA	GT90	11.81	6.22	9.26	12.49	11.07	11.71	0.634862	0.00892731
POX_c04130	hypothetical protein	NA	NA	0.38	0.45	0.4	0.71	0.93	0.9	1.31994	0.0139782
POX_c04132	hypothetical protein	NA	NA	14.73	18.77	21.42	7.66	8.16	11.16	-0.792958	0.000284933
POX_c04136	hypothetical protein	NA	NA	58.76	80.19	135.7	111.15	115.26	127.78	0.670297	0.0206964
POX_c04138	hypothetical protein	NA	NA	42.24	26.17	77.03	173.2	169.62	159.12	2.02642	2.78549e-10
POX_c04140	hypothetical protein	NA	NA	102.49	85.99	102.36	95.14	98.14	115.37	0.337613	0.00982171
POX_c04143	hypothetical protein	NA	NA	734.81	497.25	1213.5	1162.69	1254.83	1478.78	0.924809	0.000689346
POX_c04152	hypothetical protein	NA	NA	39.46	47.55	47.76	44.43	50.05	52.22	0.367828	0.0220651
POX_c04159	hypothetical protein	NA	NA	101.75	96.86	82.87	95.21	90.67	99.95	0.272135	0.0436737
POX_c04164	hypothetical protein	NA	NA	770.3	562.05	613.15	751.59	682.6	744.11	0.504878	0.0103087
POX_c04168	hypothetical protein	NA	NA	193.79	179.94	176.69	175.58	212.25	239.1	0.490251	0.0112934
POX_c04170	hypothetical protein	NA	NA	327.84	198.37	210.73	272.7	299.74	335.07	0.557682	0.00342024
POX_c04171	hypothetical protein	NA	NA	65	77.43	58.6	67.54	87.93	80.33	0.626398	2.74842e-06
POX_c04178	hypothetical protein	NA	NA	159.06	149.45	150.68	82.37	89.93	84.36	-0.586822	5.34084e-08
POX_c04183	Putative External NADH-ubiquinone oxidoreductase	NA	NA	28.57	35.55	30.73	15.97	16.25	18.59	-0.660077	8.15014e-05
POX_c04185	cellodextrin transporter cdt-d	NA	NA	2084.16	1430.93	1416.12	790.67	791.64	687.85	-0.825649	4.71506e-06
POX_c04189	hypothetical protein	NA	NA	86.65	78.27	65.79	52.9	51.85	39.14	-0.419189	0.0345096
POX_c04191	hypothetical protein	NA	NA	48.58	45.78	39.91	24.99	18.66	18.33	-0.846478	2.63922e-05
POX_c04192	hypothetical protein	NA	NA	25.59	26.29	23.24	13.24	12.97	11.79	-0.731576	9.51726e-06
POX_c04199	hypothetical protein	NA	NA	21.11	22.55	21.92	24.5	23.01	22.69	0.351794	0.0215404
POX_c04203	hypothetical protein	NA	NA	106.24	52.93	42.23	22.26	20.64	13.35	-1.46156	6.95674e-06
POX_c04204	hypothetical protein	NA	NA	272.39	125.26	194.32	87.78	94.4	103.56	-0.792216	0.000738902
POX_c04207	hypothetical protein	NA	NA	1.41	1.13	1.38	0.72	0.73	0.55	-0.708214	0.0443739
POX_c04210	hypothetical protein	NA	NA	1.2	1.12	0.88	0.25	0.18	0.11	-2.30537	9.27616e-05
POX_c04213	cytochrome P450	NA	NA	3.89	2.29	0.69	0.21	0.16	0.44	-2.82832	8.15701e-05
POX_c04214	hypothetical protein	NA	NA	11.43	7.11	1.79	0.82	0.76	1.29	-2.57421	2.56255e-06
POX_c04216	hypothetical protein	NA	NA	10.89	10.59	10.49	3.95	5.91	6.89	-0.634274	0.00087733
POX_c04222	hypothetical protein	NA	NA	99.26	144.5	84.59	154.89	140.9	142.44	0.670081	0.00296619
POX_c04223	hypothetical protein	NA	NA	649.77	682.94	564.09	378.91	431.88	506.85	-0.286923	0.0361964
POX_c04226	hypothetical protein	NA	NA	10.71	11.32	10.37	7.72	7.11	6.45	-0.350792	0.0364482
POX_c04229	hypothetical protein	NA	NA	13.75	15.28	14.54	15.63	16.68	18.7	0.472167	0.00930731
POX_c04233	hypothetical protein	NA	NA	14	9.64	6.94	2.38	2.43	4.66	-1.44736	0.000206642
POX_c04235	hypothetical protein	NA	NA	5.6	2.88	0.47	0.44	0.67	0.68	-2.06753	0.0116336
POX_c04236	hypothetical protein	NA	NA	3.13	2.51	2.63	1.6	1.49	1.72	-0.531116	0.0269342
POX_c04237	hypothetical protein	NA	NA	7.41	9.59	3.03	0.75	1.66	2.12	-1.92115	0.000319009
POX_c04238	hypothetical protein	NA	NA	5.34	2.54	0.52	0.18	0.19	0.38	-3.25134	5.86243e-05
POX_c04239	hypothetical protein	NA	NA	4.52	2.25	0.6	0.11	0.23	0.57	-2.84512	0.00202737
POX_c04240	hypothetical protein	NA	NA	35.98	22.02	12.85	2.18	2.11	2.18	-3.18738	5.27311e-20
POX_c04241	hypothetical protein	NA	NA	51.39	25.65	15.96	2.76	2.63	2.44	-3.29866	3.74523e-16
POX_c04242	hypothetical protein	NA	AA3	11.61	5.96	4.11	2.02	2.57	2.5	-1.35214	0.000150084
POX_c04245	hypothetical protein	NA	GH5	3.4	2.47	1.01	0.41	0.32	0.11	-2.75357	0.000796025
POX_c04246	hypothetical protein	NA	NA	6.36	4.29	1.83	0.63	1.09	1.42	-1.74551	0.00258041
POX_c04248	hypothetical protein	NA	NA	5.74	6.29	2.16	0.94	1.4	1.74	-1.56222	0.00299967
POX_c04249	hypothetical protein	NA	NA	6.95	3.54	1.04	0.48	0.83	0.75	-2.22712	0.000809685
POX_c04250	hypothetical protein	NA	NA	8.35	3.3	2.66	1.11	1.52	2.2	-1.31953	0.00509933
POX_c04251	hypothetical protein	NA	AA7	2.76	2.69	1.62	0.86	1.1	1.46	-0.809045	0.0402489
POX_c04253	hypothetical protein	NA	NA	19.13	13.39	8.94	3.12	2.73	2.82	-1.9984	2.08816e-11
POX_c04257	hypothetical protein	NA	NA	34.56	38.83	36.69	46.78	46.31	45.67	0.581128	3.95741e-05
POX_c04258	hypothetical protein	NA	NA	25.21	31.45	20.78	29.32	32.64	33.35	0.544052	0.00796352
POX_c04264	hypothetical protein	NA	NA	46.24	47.93	34.03	26.56	25.37	19.15	-0.593023	0.00617084
POX_c04265	hypothetical protein	NA	NA	62.77	53.75	60.52	34.86	32	45.67	-0.397713	0.0290119
POX_c04271	hypothetical protein	NA	NA	7.85	35.04	15.72	9.04	8.54	8.53	-0.938343	0.0310352
POX_c04272	hypothetical protein	NA	NA	84.5	64.37	80.59	110.3	115.63	131.06	0.887493	1.4948e-07
POX_c04274	hypothetical protein	NA	NA	199.35	245.21	266.69	136.77	149.12	177.97	-0.374713	0.0230693
POX_c04277	hypothetical protein	NA	NA	6.56	6.92	4.44	3.48	3.38	3.27	-0.57449	0.0456091
POX_c04283	hypothetical protein	NA	NA	22.49	20.24	17.83	10.64	12.28	10.91	-0.589879	0.000445424
POX_c04285	General amino-acid permease GAP1	NA	NA	9.28	20.09	12.23	3.84	3.59	3.34	-1.70937	1.51769e-07
POX_c04288	hypothetical protein	NA	NA	17.86	15.48	13.83	7.89	8.18	10.14	-0.604715	0.000167458
POX_c04296	hypothetical protein	NA	NA	148.36	165.71	120.63	83.83	81.41	86.36	-0.540027	0.000966496
POX_c04297	hypothetical protein	Zinc finger, Zn2Cys6	NA	45.02	38.93	43.92	44.08	45.02	50.49	0.375543	0.00245982
POX_c04299	hypothetical protein	NA	NA	134.98	68.26	120.47	136.7	130.26	125.49	0.571999	0.0277254
POX_c04300	hypothetical protein	NA	NA	15.21	23.08	23.51	25.61	25.85	28.19	0.606204	0.00495915
POX_c04318	hypothetical protein	NA	NA	13.07	11.47	10.16	7.28	7.37	7.26	-0.412502	0.0274114
POX_c04324	hypothetical protein	NA	NA	63.75	89.8	62.12	41.18	42.41	44.34	-0.510665	0.00875788
POX_c04325	hypothetical protein	NA	NA	975.37	507.72	562.24	427.48	393.63	369.66	-0.504394	0.0330898
POX_c04328	hypothetical protein	NA	NA	26.01	27	32.22	29.7	38.41	41.01	0.600586	0.000788302
POX_c04331	hypothetical protein	NA	NA	93	91.9	175.22	165.65	185.57	239.12	0.888614	0.000173709
POX_c04332	hypothetical protein	NA	NA	2.73	3.64	1.01	0.25	0.41	0.7	-3.00135	4.36865e-05
POX_c04336	hypothetical protein	NA	NA	1401.03	837.06	889.64	416.51	390.87	370.63	-1.1427	2.39261e-08
POX_c04338	hypothetical protein	NA	NA	42.35	49.42	46	44.69	45.72	52.56	0.315349	0.0180564
POX_c04339	hypothetical protein	NA	NA	40.24	69.75	60.94	30.12	31.42	34.53	-0.608024	0.00681031
POX_c04356	hypothetical protein	NA	NA	547.2	452.19	510.91	542.19	611.1	616.95	0.665564	0.032895
POX_c04360	hypothetical protein	NA	NA	48.81	40.16	42.18	38.29	45.35	58.26	0.359443	0.0355907
POX_c04361	hypothetical protein	NA	NA	23.34	16.96	19.03	30.67	37.01	39.53	1.10538	1.00015e-10
POX_c04366	hypothetical protein	NA	NA	60.63	92.11	83.29	117.23	110.35	99.22	0.7077	0.000764647
POX_c04377	C2H2 zinc finger transcription factor	Zinc finger, C2H2-type	NA	115.78	69.68	62.74	42.92	36.52	29.92	-0.909491	0.000361941
POX_c04382	hypothetical protein	NA	NA	18.23	15.39	16.7	15.85	18.06	17.4	0.27705	0.0445966
POX_c04383	hypothetical protein	NA	NA	21.58	15.92	17.49	12.41	10.59	11.59	-0.412953	0.0226276
POX_c04387	hypothetical protein	NA	NA	13.54	15.02	16.76	19.18	23.62	27.26	0.870645	1.39785e-05
POX_c04388	hypothetical protein	NA	CE1	23.48	22.99	24.14	29.54	30.5	39.1	0.73101	6.16188e-07
POX_c04398	hypothetical protein	Zinc finger, Zn2Cys6	NA	44.2	41.14	33.82	20.73	18.11	17.95	-0.733383	3.45563e-06
POX_c04399	hypothetical protein	NA	NA	133.37	102.43	154.19	26.15	30.73	40.24	-1.76453	5.42558e-20
POX_c04403	hypothetical protein	NA	AA3;AA8	18.23	23.07	20.68	8.31	8.32	9.35	-1.01332	8.85571e-08
POX_c04410	hypothetical protein	p53-like transcription factor	NA	101.4	101.79	91.24	54.13	51.11	49.88	-0.671828	2.37404e-06
POX_c04412	Putative LMBR1 domain-containing protein	NA	NA	97.42	100.62	101.93	99.98	106.27	116.86	0.351597	0.00178037
POX_c04413	hypothetical protein	NA	NA	112.78	83.68	87.02	93.85	124.89	140.79	0.654749	0.0122032
POX_c04421	hypothetical protein	Zinc finger, Zn2Cys6	NA	25.89	23.86	23.91	12.97	15.56	15.87	-0.417047	0.000627848
POX_c04423	hypothetical protein	NA	NA	137.34	138.11	129.15	124.6	139.91	142.89	0.263666	0.0275473
POX_c04425	putative Hsp70 chaperone (HscA)	NA	NA	280.88	548.63	363.35	216.58	230.63	251.57	-0.537939	0.0270148
POX_c04429	hypothetical protein	NA	NA	164.27	146.28	154.63	89.09	93.56	107.18	-0.422397	0.00120679
POX_c04432	hypothetical protein	NA	NA	120.54	91.28	113.15	63.71	66.67	71.51	-0.433519	0.00170835
POX_c04435	hypothetical protein	NA	NA	75.33	62.07	103.66	82.89	97.43	131.9	0.622029	0.00625658
POX_c04436	hypothetical protein	NA	NA	5.9	4.84	4.23	0.26	0.26	0.26	-3.98181	8.84337e-05
POX_c04442	hypothetical protein	NA	NA	48.84	50.76	89.8	78.82	89.56	117.03	0.832307	0.00104552
POX_c04443	hypothetical protein	NA	GT90	1.29	2.25	2.71	9.62	7.64	7.02	2.26969	0.0277651
POX_c04448	hypothetical protein	NA	NA	240.93	219.7	186.21	272.08	274.63	289.02	0.664833	8.43992e-05
POX_c04450	Putative Malate dehydrogenase	NA	GH4	426.56	502.59	436.15	220.83	261.7	284.23	-0.54317	7.16869e-05
POX_c04454	hypothetical protein	NA	NA	31.05	23.97	22.71	14.98	14.84	15.38	-0.528944	0.0010198
POX_c04455	hypothetical protein	NA	NA	7.7	4.99	5.66	1.69	2.94	1.92	-1.21413	0.0159359
POX_c04457	hypothetical protein	NA	NA	27.68	23.06	28.01	17.13	17.29	20.14	-0.283131	0.0423534
POX_c04458	hypothetical protein	Heteromeric CCAAT factors	NA	198.37	166.4	169.57	113.4	111.16	110.16	-0.398303	0.00223583
POX_c04459	hypothetical protein	NA	NA	96.57	77.56	106.05	91.34	97.16	115.41	0.401829	0.00512837
POX_c04462	hypothetical protein	NA	NA	53.04	46.14	53.33	49.6	52.22	53.82	0.282166	0.032174
POX_c04466	hypothetical protein	NA	NA	149.82	154.72	157.65	93.01	90.37	96.25	-0.477365	6.405e-05
POX_c04470	hypothetical protein	Zinc finger, C2H2-type	NA	26.88	27.51	25.58	34.06	32.47	33.39	0.566867	2.65541e-05
POX_c04478	hypothetical protein	NA	NA	66.47	58.64	57.56	39.31	38.49	37.64	-0.449737	0.000925966
POX_c04479	hypothetical protein	NA	NA	179.12	90.99	170.93	70.39	79.31	107.25	-0.521697	0.0405879
POX_c04482	hypothetical protein	NA	NA	24.79	22.88	19.95	15.36	14.98	14.38	-0.355291	0.0279407
POX_c04484	hypothetical protein	NA	NA	111.04	106.31	99.01	64.96	71.73	80.41	-0.280216	0.0363317
POX_c04485	hypothetical protein	NA	NA	36.04	31.71	30.35	16.48	17.17	20.94	-0.596639	0.000321159
POX_c04493	hypothetical protein	NA	NA	56.9	51.02	53.28	27.44	30.77	37.69	-0.505822	0.000290074
POX_c04499	Putative MBOAT family protein	NA	NA	33.02	33.54	31.27	21.26	21.61	19.41	-0.398997	0.011063
POX_c04500	hypothetical protein	NA	NA	105.32	101.7	85.39	46.59	45.81	38.96	-0.870952	8.61181e-08
POX_c04504	hypothetical protein	NA	NA	47.8	9.9	8.6	5.27	3.99	3.55	-1.79896	0.000121115
POX_c04505	hypothetical protein	NA	NA	51.73	32.58	33.88	19.31	18.19	18.51	-0.786079	8.83151e-05
POX_c04508	hypothetical protein	NA	NA	15.08	11.68	14.99	22.83	23.35	32.38	1.21204	1.9802e-06
POX_c04509	hypothetical protein	NA	NA	56.54	52.31	56.6	80.31	85.62	97.03	0.91716	4.03012e-14
POX_c04510	hypothetical protein	NA	NA	1.44	3.2	3.1	4	5.5	6.34	1.32643	0.0292795
POX_c04512	hypothetical protein	NA	NA	1.64	0.9	0.32	0.06	0.19	0.19	-2.4829	0.00732735
POX_c04513	hypothetical protein	NA	NA	28.78	15.82	4.26	1.24	2.34	5.26	-2.23714	0.000195535
POX_c04514	OxaF	NA	NA	16.02	7.43	3.67	0.82	0.85	1.63	-2.78496	2.26512e-07
POX_c04515	MFS general substrate transporter	NA	NA	1.97	2.52	0.67	0.33	0.29	0.18	-2.43372	0.00053321
POX_c04516	OxaD	NA	AA3	17.36	6.45	8.64	1.2	2.36	3.84	-1.894	1.41306e-05
POX_c04517	hypothetical protein	Winged helix repressor DNA-binding	NA	11.52	3.75	1.13	0.48	0.75	1.08	-2.57049	0.000322384
POX_c04519	hypothetical protein	NA	NA	0.29	0.27	0.14	0.02	0.07	0.12	-1.49543	0.0301764
POX_c04521	hypothetical protein	NA	NA	0.88	0.79	0	0	0.09	0	-3.83539	0.0403272
POX_c04532	hypothetical protein	NA	NA	197.17	109.57	151.39	175.65	168	179.34	0.455489	0.0229377
POX_c04535	Actin cortical patch SUR7/pH-response regulator PalI	NA	NA	1.45	1.17	3	3.13	4.56	2.86	1.18052	0.0217457
POX_c04537	hypothetical protein	NA	NA	11.71	5.76	8.1	15.53	12.33	14.3	0.995565	0.00103483
POX_c04540	hypothetical protein	NA	NA	272.79	240.22	257.24	142.66	130.92	139.87	-0.71125	5.80644e-10
POX_c04541	hypothetical protein	NA	NA	0.23	0.53	0.34	0	0	0	-4.01907	0.0362707
POX_c04543	hypothetical protein	NA	NA	52.87	42.87	69.25	27.15	25.65	37.22	-0.625976	0.00605738
POX_c04549	hypothetical protein	NA	NA	11.06	5.35	7.18	1.46	1.47	2.25	-1.97908	1.44511e-06
POX_c04551	hypothetical protein	NA	NA	82.63	96.94	115.72	16.35	26.76	37.13	-1.61885	1.10741e-09
POX_c04553	hypothetical protein	NA	NA	51.35	30.45	33.48	7.36	6.78	9.05	-2.0558	5.30737e-22
POX_c04554	Uncharacterized protein	NA	NA	283.78	264.36	274.1	300.05	326.34	389.7	0.556539	1.9805e-06
POX_c04567	hypothetical protein	NA	NA	149.29	93.04	105.16	66.67	67.49	78.02	-0.457728	0.0144448
POX_c04571	hypothetical protein	NA	NA	7.99	5.54	7.67	7.76	10.25	11.52	0.728443	0.00494509
POX_c04578	hypothetical protein	NA	CBM13	50.91	54.16	54.22	29.55	25.39	28.99	-0.677172	2.89208e-06
POX_c04579	hypothetical protein	NA	NA	261.08	187.68	250.69	98.32	115.73	119.87	-0.810695	2.88829e-07
POX_c04580	hypothetical protein	NA	NA	87.85	72.42	64.6	44.85	41.53	33.01	-0.646182	0.000940615
POX_c04583	Zinc finger, RING-type	NA	NA	55.59	51.18	49.44	73.41	71.98	75.75	0.750761	1.71468e-10
POX_c04587	hypothetical protein	NA	NA	251.68	185.02	168.83	116.99	108.98	99.47	-0.632185	0.000675513
POX_c04591	Zinc finger, RING-type	NA	NA	14.18	10.13	13.04	16.7	16.15	17.62	0.686793	0.000646648
POX_c04595	hypothetical protein	NA	NA	213.46	122.31	161.09	70.66	75.73	80.31	-0.846939	0.000227737
POX_c04598	hypothetical protein	NA	NA	15.57	3.71	0.9	0	0	1.59	-3.37137	0.038121
POX_c04600	hypothetical protein	NA	NA	28.45	25.58	33.31	6.76	7.26	9.17	-1.59537	6.07506e-12
POX_c04601	hypothetical protein	NA	NA	49.36	43.75	45.63	21.28	26.79	30.19	-0.571776	0.00181405
POX_c04612	hypothetical protein	NA	NA	34.39	41.93	36.53	18.69	21.18	23.09	-0.591499	0.0005913
POX_c04614	hypothetical protein	NA	NA	10.29	7.47	7.31	5.44	4.15	4.73	-0.547865	0.0241368
POX_c04616	Protein kinase-like domain	NA	NA	3.84	3	4.77	7.94	8.35	7.8	1.31866	4.80616e-05
POX_c04617	hypothetical protein	NA	CE1;CE7	62.87	95.17	104.56	202.61	220.28	206.8	1.50941	1.41808e-12
POX_c04619	hypothetical protein	NA	NA	107.45	86.46	111.05	93.12	133.53	131.16	0.508745	0.0132494
POX_c04631	hypothetical protein	NA	NA	52.24	59.36	73.39	10.27	16.26	21.43	-1.71439	5.55784e-11
POX_c04632	hypothetical protein	NA	NA	295.25	209.19	230.91	107.39	146.14	201.93	-0.44754	0.0340812
POX_c04633	hypothetical protein	NA	NA	6.56	6.43	5.66	1.77	1.43	1.47	-1.72895	0.00401661
POX_c04643	hypothetical protein	NA	NA	304.14	296.68	638.85	236.35	229.45	212.5	-0.60549	0.0375232
POX_c04649	hypothetical protein	NA	NA	35.4	24.45	34.61	30.71	39.16	37.21	0.437088	0.0225119
POX_c04652	hypothetical protein	NA	NA	175.25	124.38	166.76	176.19	187.51	168.09	0.488923	0.0149739
POX_c04654	hypothetical protein	NA	NA	185.56	176.77	188.85	209.25	210.99	208.92	0.461504	0.00035534
POX_c04657	hypothetical protein	NA	NA	13.38	27.51	19.13	7.32	9.38	10.6	-0.912744	0.000993596
POX_c04660	hypothetical protein	NA	NA	155.64	215.78	283.6	286.16	328.14	356.33	0.810017	0.000256512
POX_c04663	hypothetical protein	NA	NA	103.05	160.93	125.15	140.62	141.07	190.81	0.522179	0.0127429
POX_c04670	hypothetical protein	NA	NA	36.4	23.66	25.46	14.88	16.48	17.19	-0.565044	0.00138188
POX_c04676	hypothetical protein	NA	NA	81.52	81.96	65.15	79.03	92.01	106.87	0.525954	0.000776347
POX_c04683	hypothetical protein	NA	NA	54.11	62.76	48.27	23.4	24.05	22.48	-0.990437	1.30356e-08
POX_c04684	hypothetical protein	NA	NA	18.2	22.77	24.64	24.09	22.98	25.79	0.397655	0.0389795
POX_c04686	hypothetical protein	NA	NA	237.31	411.7	277.2	135.82	149.66	169.53	-0.789324	0.000403699
POX_c04694	hypothetical protein	NA	NA	30.11	23.95	29.22	41.9	48.67	54.43	1.0833	1.35654e-05
POX_c04700	hypothetical protein	NA	NA	52.62	35.67	39.65	24.89	25.1	28.76	-0.444741	0.0117284
POX_c04704	hypothetical protein	NA	NA	188.62	258.04	193.31	141.17	127.63	133.07	-0.420583	0.00102703
POX_c04709	hypothetical protein	NA	NA	168.04	86.95	94.82	67.97	59.18	42.97	-0.759062	0.00709158
POX_c04718	hypothetical protein	NA	NA	119.25	90.24	100.62	106.18	117.3	133.46	0.433796	0.00293105
POX_c04719	hypothetical protein	NA	NA	4784.52	1620.94	3515.2	5751.42	5301.44	4480.48	0.922393	0.00285177
POX_c04720	hypothetical protein	NA	NA	35.26	16.47	35.98	156.51	125.36	94.69	2.38023	3.73091e-15
POX_c04721	hypothetical protein	NA	NA	75.17	28.59	61.02	284.3	260.92	230.29	2.51	6.09059e-18
POX_c04722	hypothetical protein	NA	NA	84.69	90.66	81.9	103.16	97.44	101.68	0.481089	0.0002969
POX_c04724	hypothetical protein	NA	NA	338.45	119.8	214.03	324.03	296.12	246.14	0.672692	0.0208346
POX_c04725	hypothetical protein	NA	NA	157.92	72.32	105.82	327.95	271.97	212.18	1.55182	2.19471e-08
POX_c04727	hypothetical protein	NA	NA	121.01	60.09	110.29	442.67	372.27	247.67	2.14604	2.16039e-13
POX_c04728	Zn2Cys6 transcriptional regulatory protein	Zinc finger, Zn2Cys6	NA	37.33	42.15	37.08	72.91	68.12	63.37	1.06186	5.56177e-11
POX_c04729	hypothetical protein	NA	NA	779.39	594.37	616.24	395.73	414.68	479.77	-0.37553	0.00413633
POX_c04730	hypothetical protein	NA	NA	282.95	290.68	296.77	126.54	143.77	185.82	-0.691127	1.44938e-06
POX_c04734	hypothetical protein	NA	NA	19.06	17.35	28.8	20.47	28.32	37.01	0.633222	0.0148144
POX_c04737	hypothetical protein	NA	NA	1.74	1.7	1.39	2.41	4.22	3.78	1.35906	0.00981884
POX_c04739	hypothetical protein	NA	NA	19.99	29.9	38.01	96.15	106.26	120.33	2.13238	2.54399e-20
POX_c04740	hypothetical protein	NA	NA	2749.77	3281.17	3036.45	3422.19	3886.33	4214.86	0.679925	6.85343e-05
POX_c04742	hypothetical protein	NA	NA	113.53	86.63	105.45	48.28	53.68	52.6	-0.729553	2.33389e-07
POX_c04743	hypothetical protein	NA	NA	6.46	5.12	8.77	12.16	16.79	13.86	1.32853	4.5138e-07
POX_c04744	hypothetical protein	NA	NA	92.54	86.83	124.88	47.48	49.53	52.06	-0.781831	6.66647e-06
POX_c04748	hypothetical protein	NA	NA	214.12	302.32	203.52	311.6	296.86	259.18	0.523107	0.0125598
POX_c04749	hypothetical protein	NA	NA	115.08	179.31	114.77	161.76	154.12	154.87	0.447074	0.038287
POX_c04752	hypothetical protein	NA	NA	23.65	56.33	38.33	48.52	48.08	62.94	0.666597	0.0264614
POX_d04790	hypothetical protein	NA	NA	6.83	6.02	9.29	12.1	12.28	15.62	1.03949	4.05028e-06
POX_d04793	hypothetical protein	NA	NA	211.76	210.76	197.31	186.91	210.2	228.91	0.262531	0.0207035
POX_d04794	hypothetical protein	NA	NA	544.51	375.68	499.67	556.15	626.38	599	0.662159	0.00197965
POX_d04797	hypothetical protein	NA	NA	121.91	131.82	135.48	131.39	134.88	174.02	0.424031	0.00307898
POX_d04802	hypothetical protein	NA	NA	13.94	10.41	41.33	59.53	64.89	76.66	1.864	5.12375e-06
POX_d04803	hypothetical protein	NA	NA	138.13	118.32	129.42	80.06	90.14	90.42	-0.313199	0.00910916
POX_d04804	hypothetical protein	NA	NA	474.44	395.88	400.96	263.81	261.49	255.5	-0.447718	0.000452212
POX_d04808	hypothetical protein	NA	NA	9.1	1.54	2.56	1.09	0.58	1.58	-1.97863	0.00933109
POX_d04810	hypothetical protein	NA	NA	183.39	101.62	183.74	191.72	184.18	179.75	0.514085	0.0221836
POX_d04820	hypothetical protein	NA	NA	57.57	56.21	51.69	37.19	38.24	38.97	-0.281826	0.0348842
POX_d04825	hypothetical protein	Zinc finger, Zn2Cys6	NA	3.44	1.47	1.92	0.52	0.38	0.6	-1.92585	0.000181452
POX_d04826	hypothetical protein	NA	NA	10.68	10	11.32	6.27	6.62	6.96	-0.435259	0.00571782
POX_d04828	hypothetical protein	NA	NA	31.79	36.14	34.22	19.79	19.48	24.28	-0.450809	0.00301062
POX_d04830	hypothetical protein	NA	NA	461.26	370.81	380.88	240.8	260.23	272.03	-0.392326	0.0015336
POX_d04831	hypothetical protein	Zinc finger, C2H2-type	NA	7.42	3.6	5.74	1.91	2.24	1.35	-1.33418	0.00115298
POX_d04835	hypothetical protein	NA	NA	74.6	89.97	68.35	41.92	37.14	36.47	-0.776568	2.16911e-06
POX_d04837	hypothetical protein	NA	NA	7.87	5.47	9.53	8.48	8.67	9.42	0.467092	0.0303437
POX_d04838	hypothetical protein	Zinc finger, Zn2Cys6	NA	28.36	30.25	27.62	15.43	15.43	17.13	-0.600482	5.11762e-05
POX_d04843	hypothetical protein	NA	NA	6.66	11.13	15.61	16.14	13.78	15.19	0.67757	0.0229179
POX_d04844	hypothetical protein	NA	NA	12.52	13.7	12.85	7.57	8.83	8.15	-0.427626	0.00572103
POX_d04845	Protein pyrABCN	NA	NA	9.4	22.99	16.73	5.41	6.04	6.63	-1.21696	3.56166e-05
POX_d04848	hypothetical protein	NA	NA	51.73	40.54	46.98	46.2	46.34	53.48	0.315979	0.0149975
POX_d04850	putative beta-1,3-glucanosyltransglycosylase	NA	GH72;GH158;GH5	324.96	300.61	241.44	187.85	178.43	167.55	-0.464201	0.0021354
POX_d04853	hypothetical protein	NA	NA	42.93	42.52	51.27	22.05	22.71	27.11	-0.696777	6.40488e-07
POX_d04855	Putative ALDH-like protein	NA	NA	416.54	418.46	462.07	193.92	186.07	161.73	-1.0028	2.06232e-10
POX_d04859	hypothetical protein	NA	NA	85.56	86.74	84.11	111.79	116.93	127.15	0.719865	1.34273e-10
POX_d04860	hypothetical protein	NA	NA	70.04	68.59	59.72	38.46	40.46	47.83	-0.403855	0.00177224
POX_d04861	hypothetical protein	NA	NA	290.46	280.93	429.49	1414.61	1485.27	1546.04	2.40424	5.08013e-38
POX_d04862	hypothetical protein	NA	NA	100.43	89.7	107.98	91.44	105.5	117.46	0.323229	0.0139724
POX_d04863	hypothetical protein	NA	NA	14.27	11.27	13.43	15.04	17.22	18.22	0.623432	0.000142108
POX_d04867	cellobiohydrolase I	NA	GH7;CBM1	4823.34	1801.84	2296.68	6460.98	5357.1	3786.61	1.09346	0.0291202
POX_d04868	hypothetical protein	NA	NA	38.46	43.62	42.18	56.41	75.5	77.14	0.996065	4.82671e-09
POX_d04869	hypothetical protein	NA	NA	34.33	22.86	31.31	76.41	84.04	87.22	1.72769	1.1097e-21
POX_d04871	hypothetical protein	NA	NA	0.26	0.14	0.6	0.86	0.81	1.06	1.73538	0.0265113
POX_d04875	hypothetical protein	NA	NA	25.1	21.08	21.49	22.15	26.32	26.92	0.342176	0.0257809
POX_d04877	hypothetical protein	NA	NA	33.66	48.96	44.37	51.82	65.84	72.57	0.848121	0.000407737
POX_d04878	hypothetical protein	NA	AA3;AA8	51.55	28.56	46.79	17.71	17.37	17.69	-1.00488	7.54187e-06
POX_d04881	hypothetical protein	NA	NA	17.37	15.2	17.99	16.47	16.75	20.21	0.326766	0.0391666
POX_d04883	endoglucanases	NA	GH7	2154.87	1100.37	1218.98	2862.01	2617.36	2069.88	1.02965	5.83039e-05
POX_d04884	glycoside hydrolase 45 protein	NA	GH45;CBM1	1875.32	1264.38	1781.17	3634.89	3903.59	4319.92	1.52274	5.07098e-22
POX_d04887	hypothetical protein	NA	CBM27	148.15	152.8	134.16	80.41	88.99	90.46	-0.496674	5.58436e-05
POX_d04889	hypothetical protein	NA	NA	154.34	180.29	160.12	109.22	112.57	100.71	-0.367719	0.0167468
POX_d04900	hypothetical protein	NA	NA	7976.5	8667.24	6802.76	4510.29	4832.2	4445.52	-0.50388	0.000641433
POX_d04901	hypothetical protein	NA	NA	77.1	88.38	84.72	38.02	42.14	45.59	-0.765107	2.30484e-08
POX_d04903	hypothetical protein	NA	NA	113.71	103.12	108.82	130.71	141.23	141.14	0.678458	0.00717317
POX_d04904	hypothetical protein	NA	NA	13.52	15.32	18.14	17.87	25.24	25.26	0.78981	0.000838299
POX_d04913	Cullin-associated NEDD8-dissociated protein 1, C-terminal part	NA	NA	30.55	39.89	32.15	20.9	19.78	20.63	-0.499092	0.00412838
POX_d04915	hypothetical protein	NA	NA	146.37	117.46	140.54	143.43	141.3	140.9	0.388222	0.00257482
POX_d04924	hypothetical protein	Zinc finger, Zn2Cys6	NA	36.07	26.19	35.58	15.19	14.26	17.99	-0.795037	3.61851e-06
POX_d04925	hypothetical protein	NA	NA	23.46	27.92	41.42	12.83	12.66	15.02	-0.925225	7.87696e-05
POX_d04926	hypothetical protein	NA	NA	74.69	75.88	81.78	52.09	52.14	51.77	-0.325809	0.0123125
POX_d04930	hypothetical protein	Zinc finger, C2H2-type	NA	120.51	123.63	107.11	75.23	77.47	78.85	-0.359496	0.00402864
POX_d04932	hypothetical protein	NA	NA	63.29	61.41	45.22	62.06	71.24	74.04	0.605571	0.0480428
POX_d04938	hypothetical protein	NA	NA	3.02	6.96	6.32	11.55	17.35	19.38	1.88011	0.00390526
POX_d04939	hypothetical protein	NA	NA	57.25	77.81	140.99	119.29	120.05	126.8	0.650261	0.0247464
POX_d04940	hypothetical protein	NA	NA	48.92	44.34	58.04	28.41	33.63	34.08	-0.40673	0.0109786
POX_d04943	hypothetical protein	NA	NA	131.86	119.42	118.79	84.83	77.5	82.14	-0.33891	0.012318
POX_d04944	hypothetical protein	NA	NA	57.17	48.2	54.42	23.42	30.28	31.55	-0.638794	0.00219204
POX_d04948	hypothetical protein	NA	NA	339.57	393.05	323.02	199.12	251.47	242.02	-0.353673	0.0222278
POX_d04949	hypothetical protein	NA	NA	57.55	57.76	50.03	33.46	38.93	40.43	-0.301755	0.0489384
POX_d04950	putative chitin deacetylase	NA	CE4;CBM18	10.33	8.35	9.08	4.33	4.7	6	-0.638257	0.00437483
POX_d04954	hypothetical protein	NA	AA3;AA8	3.7	3.89	4.31	1.09	2.04	1.25	-0.941545	0.00080433
POX_d04955	hypothetical protein	NA	CE1	203.77	140.61	174.14	71.42	79.95	73.05	-0.948784	5.00073e-09
POX_d04959	hypothetical protein	NA	NA	99.65	103.38	89.17	60.83	62.74	61.81	-0.405486	0.00311432
POX_d04960	hypothetical protein	NA	CE1;CE7	67	67.74	71.68	31.42	38.2	43.13	-0.627487	2.57766e-05
POX_d04963	hypothetical protein	NA	NA	28.81	17.22	27.2	32.24	37.78	38.37	0.926558	0.0315608
POX_d04967	hypothetical protein	NA	NA	14.05	6.77	17.63	31.41	31.21	36.25	1.62273	2.98623e-08
POX_d04971	hypothetical protein	NA	NA	39.48	51.56	60.27	67.07	80.51	101.22	1.05887	0.00272602
POX_d04974	hypothetical protein	NA	NA	446.91	730.27	590.21	282.18	334.22	428.87	-0.49517	0.0264513
POX_d04979	hypothetical protein	NA	NA	17.07	22.06	17.54	6.36	6.64	5.76	-1.35015	9.46576e-13
POX_d04981	hypothetical protein	NA	NA	14.45	12.32	12.29	7	9.55	8.67	-0.385289	0.0299584
POX_d04982	hypothetical protein	NA	NA	67.88	67.07	54.16	32.89	35.28	41.93	-0.519992	0.00774807
POX_d04984	hypothetical protein	NA	NA	159.41	136.67	121.81	88.58	85.7	93.22	-0.38352	0.00987879
POX_d04989	hypothetical protein	NA	NA	26.22	22.24	40.12	74.51	74.22	69.7	1.55739	8.142e-12
POX_d04991	hypothetical protein	NA	NA	33.03	28.28	29.86	19.3	17.82	20.76	-0.405753	0.00310186
POX_d04992	hypothetical protein	NA	NA	26.67	21.56	24.6	10.39	11.74	13.88	-0.763388	0.00016162
POX_d04994	hypothetical protein	Winged helix repressor DNA-binding	NA	99	125.07	99.42	47.36	53.66	57.73	-0.784817	1.51404e-06
POX_d04998	putative Dol-P-Glc: alpha-1,3-glucosyltransferase	NA	GT57	48.57	41.97	48.33	28.86	30.17	35.76	-0.303902	0.024204
POX_d05000	hypothetical protein	NA	NA	39.13	41.28	48.49	50.1	56.42	53.5	0.562251	0.000388982
POX_d05003	hypothetical protein	NA	NA	21.58	21.55	21.26	19.41	21.78	27.34	0.32771	0.0271821
POX_d05005	hypothetical protein	NA	GH125;GH15	150.87	163.57	167.4	207.86	192.64	176.33	0.514332	0.00110901
POX_d05006	hypothetical protein	NA	NA	24.2	30.39	22.99	14.09	16.58	17.78	-0.439646	0.0217038
POX_d05009	hypothetical protein	NA	NA	33.88	33.89	35.75	31.08	35.4	40.7	0.290154	0.0240272
POX_d05013	hypothetical protein	NA	NA	111.57	99.99	104.77	52.22	47.86	55.81	-0.756123	6.09536e-10
POX_d05014	hypothetical protein	NA	NA	18.64	19.68	24.18	24.33	27.54	30.78	0.643711	6.81286e-05
POX_d05019	hypothetical protein	NA	NA	411.44	488.22	459.31	725.42	842.58	707.25	1.04151	7.50783e-10
POX_d05021	hypothetical protein	NA	NA	150.89	219.96	218.09	257.97	250.2	259.53	0.623581	0.0011107
POX_d05027	hypothetical protein	Zinc finger, CCHC-type	NA	320.92	135.53	181.52	362.1	324.87	308.91	0.914705	0.000656323
POX_d05029	hypothetical protein	NA	NA	42.75	39.15	47.62	41.83	46.3	50.34	0.346835	0.0190876
POX_d05031	hypothetical protein	NA	NA	63.93	42.2	73.21	73.4	79.11	89.9	0.703628	0.000484476
POX_d05039	hypothetical protein	NA	NA	121.46	123.29	145.97	129.6	150.97	181.16	0.496349	0.00223127
POX_d05044	hypothetical protein	NA	NA	13.17	12.88	11.04	7.42	6.81	5.99	-0.619881	0.00183976
POX_d05045	hypothetical protein	NA	NA	171.47	177.55	171.73	107.2	115.12	137.53	-0.28734	0.0202648
POX_d05046	hypothetical protein	NA	NA	107.36	95.89	93.15	71.64	66.14	64.07	-0.297442	0.0279873
POX_d05049	hypothetical protein	Zinc finger, C2H2-type	NA	104.9	101.31	93.62	67.18	56.95	50.8	-0.545243	0.00100157
POX_d05050	hypothetical protein	NA	NA	160.1	132.12	141.53	74.91	97.45	111.51	-0.356057	0.0312867
POX_d05055	hypothetical protein	NA	NA	21.83	26.15	24.7	14.22	15.78	17.21	-0.382417	0.0189285
POX_d05058	hypothetical protein	NA	NA	26.41	27.72	25.11	12.64	14.87	15.93	-0.625724	3.15549e-05
POX_d05059	hypothetical protein	NA	NA	3.63	4.72	4.23	2.36	2.28	2.45	-0.588275	0.00636509
POX_d05063	hypothetical protein	NA	NA	21.88	21.14	24.27	10.46	9.97	12.07	-0.798964	1.72333e-07
POX_d05064	hypothetical protein	NA	NA	94.95	126.2	103.93	58.16	58.18	58.88	-0.646645	0.000129063
POX_d05066	hypothetical protein	NA	NA	24.34	32.25	36.9	34.55	34.19	40.9	0.472098	0.0190556
POX_d05068	hypothetical protein	NA	GT41	12.24	16.47	14.46	7.73	7.39	9.14	-0.595782	0.000863279
POX_d05069	hypothetical protein	NA	NA	12.65	11.37	10.85	6.76	7.38	6.66	-0.494523	0.00485879
POX_d05070	hypothetical protein	NA	NA	51.13	50.84	42	48.6	51.73	49.27	0.308681	0.0487447
POX_d05071	hypothetical protein	NA	NA	209.82	233.14	194.13	139.8	144.85	158.39	-0.279559	0.0335128
POX_d05073	hypothetical protein	NA	NA	9.72	9.63	8.71	4.53	4.54	4.1	-0.841321	2.34482e-05
POX_d05078	hypothetical protein	NA	NA	89.71	73.31	100.62	132.61	133.55	145.63	0.897723	2.4217e-09
POX_d05081	hypothetical protein	NA	NA	33.05	39.21	27.38	13.83	15.4	18.57	-0.342718	0.0305771
POX_d05083	hypothetical protein	bZIP	NA	687.66	689.09	518.27	602.05	668.57	701.13	0.30972	0.0404399
POX_d05084	hypothetical protein	NA	NA	13.99	8.62	12.44	13.79	16.76	17.85	0.723408	0.00190457
POX_d05085	putative alpha-1,2 / alpha-1,6-mannosyltransferase	NA	GT62	47.15	35.2	48.89	53.88	54.45	57.39	0.612732	0.000190019
POX_d05086	hypothetical protein	NA	NA	9.01	10.33	9.24	4.64	5.36	5.64	-0.626888	0.00798067
POX_d05091	hypothetical protein	NA	NA	20.16	26.51	26.84	15.3	14.74	18.67	-0.35793	0.0490697
POX_d05096	hypothetical protein	NA	NA	42.35	33.32	40.54	40.57	38.61	41.79	0.316246	0.0462152
POX_d05098	hypothetical protein	NA	NA	80.97	93.98	85.49	119.98	116.93	113.21	0.672833	3.3705e-06
POX_d05099	hypothetical protein	NA	NA	90.66	61.75	83.5	189.69	180.01	180.51	1.47948	3.84469e-19
POX_d05101	hypothetical protein	NA	NA	30.57	37.36	38.34	42.24	41.23	43.57	0.501963	0.0017132
POX_d05112	hypothetical protein	NA	GH156;	3.82	6.35	5.9	9.45	10.97	14.59	1.35312	5.04629e-06
POX_d05120	hypothetical protein	NA	NA	417.95	281.84	314.69	418.93	470.51	499.02	0.766417	0.000233397
POX_d05142	hypothetical protein	NA	NA	112.05	62.84	88.33	99.93	101.9	91.89	0.424653	0.0416486
POX_d05144	hypothetical protein	NA	GH82	159.26	134.43	136.62	90.78	91.42	92.41	-0.38323	0.00603554
POX_d05146	hypothetical protein	NA	NA	21.73	24.05	25.2	14.81	14.69	15.41	-0.414438	0.00625701
POX_d05149	hypothetical protein	NA	NA	2.05	0.9	1.6	2.33	2.45	2.2	0.886346	0.00798649
POX_d05150	hypothetical protein	NA	NA	170.59	124.32	343.88	557.9	566.57	570.29	1.67276	6.04725e-08
POX_d05152	hypothetical protein	NA	AA3	37.07	23.65	44.06	52.1	52.69	46.55	0.790674	0.000518464
POX_d05153	hypothetical protein	NA	NA	348.99	360.09	339.58	341.54	397.54	472.03	0.379136	0.00204438
POX_d05158	Putative Protein rho4	NA	NA	62.06	47.08	95.12	92.76	94.99	108.04	0.789478	0.00113274
POX_d05159	hypothetical protein	NA	NA	7.13	3.09	7.57	6.43	12.8	14.28	1.18016	0.00777307
POX_d05164	hypothetical protein	NA	NA	423.16	492.06	446.99	590.98	579.7	656.12	0.68029	1.21649e-07
POX_d05165	hypothetical protein	NA	NA	61.72	30.91	55.95	76.61	81.41	90.1	0.997103	1.40609e-05
POX_d05168	hypothetical protein	NA	NA	15.56	12.25	16.18	18.59	20.79	22.73	0.732899	3.64171e-05
POX_d05169	hypothetical protein	NA	NA	77.4	71.33	76.4	100.38	106.06	109.34	0.511024	0.000250736
POX_d05171	hypothetical protein	NA	NA	54.16	43.77	28.35	12.03	9.82	5.77	-1.91647	1.25825e-09
POX_d05172	hypothetical protein	NA	NA	52.89	57.81	43.65	33.05	24.21	19.34	-0.744539	0.00274845
POX_d05173	hypothetical protein	NA	NA	30.44	24.47	20.89	15.47	14.17	11.37	-0.682869	0.000100042
POX_d05175	hypothetical protein	NA	NA	799.43	862.69	1042.67	942.94	1065.19	1281.15	0.536573	0.000716948
POX_d05179	hypothetical protein	NA	NA	49.95	52.07	64.18	116.67	107.26	92.34	1.17984	1.54304e-10
POX_d05183	hypothetical protein	NA	NA	53.96	47.69	41.06	34.01	26.43	25.85	-0.457549	0.0383392
POX_d05185	hypothetical protein	NA	NA	32.25	36.71	36.27	20.58	22.98	26.12	-0.356912	0.0111596
POX_d05187	hypothetical protein	NA	NA	118.71	96.03	96.42	48.01	46.89	48.51	-0.864861	5.89082e-11
POX_d05189	hypothetical protein	NA	NA	251.97	193.9	202.95	127.22	122.44	124.01	-0.536737	0.000167609
POX_d05192	hypothetical protein	NA	AA1	14.95	18.56	12.81	5.92	7.24	9.23	-0.817549	0.000298494
POX_d05193	hypothetical protein	NA	NA	24.57	35.34	29.39	16.75	15.93	16.93	-0.603175	0.00407241
POX_d05195	hypothetical protein	NA	CE9	27.42	18.7	20.06	10.87	12.3	15.46	-0.527563	0.00966004
POX_d05203	hypothetical protein	NA	NA	36.76	36.3	37.78	21.86	24.15	27.94	-0.343073	0.00603099
POX_d05210	hypothetical protein	NA	AA3	136.36	153.03	182.76	154.01	189.05	221.28	0.497391	0.00369363
POX_d05217	putative alpha-L-arabinofuranosidase	NA	GH43	23.82	22.39	25.67	85.25	87.94	89.65	2.12064	1.3537e-60
POX_d05218	hypothetical protein	NA	NA	0.26	0.26	0.39	0.71	1.29	1.36	2.12664	0.000942041
POX_d05221	hypothetical protein	NA	GT111	284.07	278.62	243.45	157.9	145.77	147.89	-0.572683	5.09822e-05
POX_d05225	hypothetical protein	NA	NA	55.35	46.24	50.15	33.28	26.01	34.59	-0.437896	0.00980697
POX_d05227	hypothetical protein	NA	NA	29.32	35.31	28.22	18.03	20.62	21.39	-0.383541	0.0424485
POX_d05233	hypothetical protein	NA	NA	21.69	19.6	50.09	44.99	42.11	49.08	0.833805	0.0130176
POX_d05234	hypothetical protein	NA	NA	7.79	3.09	4.18	1.67	1.49	1.27	-1.49003	5.82085e-05
POX_d05236	hypothetical protein	NA	NA	1035.76	822.11	977.15	1237.06	1150.2	1452.16	0.750453	2.67656e-06
POX_d05238	hypothetical protein	NA	NA	50.55	40.71	49.18	51.46	49.98	46.25	0.329212	0.0311312
POX_d05241	Putative Centromere-associated protein	NA	NA	48.45	48.2	48.42	31.56	33.27	32.84	-0.32086	0.0155102
POX_d05245	hypothetical protein	NA	NA	107.79	105.9	125.58	50.72	65.32	80.08	-0.535131	0.0046281
POX_d05249	hypothetical protein	NA	NA	193.75	118.33	177.07	340.71	343.31	350.56	1.34204	2.34429e-13
POX_d05250	hypothetical protein	NA	NA	0.31	0.45	0.25	0.8	0.89	0.9	1.57064	0.0137364
POX_d05254	hypothetical protein	Myb	NA	18.33	22.72	18.68	11.46	12.31	13.51	-0.441482	0.00813334
POX_d05259	hypothetical protein	NA	NA	41.5	43.73	48.61	52.65	47.31	52.23	0.433493	0.00320251
POX_d05260	hypothetical protein	NA	NA	28.35	27.71	27.38	16.96	18.58	19.17	-0.359749	0.0211932
POX_d05261	hypothetical protein	NA	NA	19.29	14.8	14.11	10.28	9.82	10.68	-0.395433	0.021961
POX_d05269	hypothetical protein	NA	GH16	79.82	132.09	143.28	148.88	172.17	197.56	0.814147	0.000430365
POX_d05273	hypothetical protein	NA	NA	283.01	214.24	233.6	348.45	397.4	460.01	0.983355	3.08946e-11
POX_d05277	hypothetical protein	NA	NA	42.92	44.47	47.31	22.5	23.7	21.4	-0.74485	4.73005e-07
POX_d05280	hypothetical protein	Winged helix repressor DNA-binding	CBM12	23.46	25.93	28.38	13.05	16.36	16.31	-0.522538	0.00366081
POX_d05284	hypothetical protein	NA	NA	26.2	29.91	25.93	13.1	14.57	16.29	-0.656219	0.000324241
POX_d05286	hypothetical protein	NA	NA	14.76	17.69	13.37	8.08	7.89	7.71	-0.704455	2.44861e-05
POX_d05287	hypothetical protein	NA	NA	145.64	183.8	151.05	110.31	99.97	101.98	-0.353165	0.0311465
POX_d05294	hypothetical protein	NA	NA	16.88	18	19.4	10.58	9.86	8.2	-0.667723	0.000339148
POX_d05295	Sec7 domain protein	NA	NA	41.36	37.71	35.38	25	24.9	23.54	-0.369923	0.00539126
POX_d05300	hypothetical protein	NA	NA	10.26	10.41	10.73	5.7	5.67	7.61	-0.488327	0.00255871
POX_d05303	hypothetical protein	NA	NA	158.96	128.04	166.47	158.06	172.72	193.03	0.45594	0.000730458
POX_d05312	hypothetical protein	NA	NA	7.37	9.65	9.79	19.64	13.03	15.9	1.11024	9.09912e-06
POX_d05315	hypothetical protein	NA	NA	43.51	54.02	45.59	26.97	31.61	37.93	-0.33539	0.0411817
POX_d05316	hypothetical protein	NA	NA	42.95	31.46	35.32	43.83	43.65	43.39	0.51172	0.00101813
POX_d05326	putative cutinase	NA	CE5	411.89	503.51	436	89.48	109.56	147.95	-1.71563	6.45986e-20
POX_d05327	hypothetical protein	NA	NA	127.44	124.31	114.98	62.26	65.01	70.21	-0.64407	5.1596e-08
POX_d05328	hypothetical protein	NA	NA	94.25	102.96	88.7	48.02	56.08	62.99	-0.514046	0.00335387
POX_d05334	hypothetical protein	NA	NA	84.98	99.6	83.57	49.75	54.78	60.1	-0.459647	0.00196545
POX_d05336	hypothetical protein	NA	NA	171.49	196.46	194.96	242.11	253.69	246.18	0.649057	2.19056e-06
POX_d05337	hypothetical protein	NA	NA	43.23	45.1	48.13	28.05	29.29	32.06	-0.366813	0.00377408
POX_d05348	Mitochondrial oxaloacetate transport protein	NA	NA	42.14	47.43	43.16	48.76	46.76	48.64	0.3405	0.0160292
POX_d05353	hypothetical protein	NA	NA	104.43	52.2	121.07	88.61	111.43	163.33	0.635144	0.0311499
POX_d05356	hypothetical protein	NA	NA	80.18	63.97	72.97	96.94	94.35	101.66	0.686811	1.31816e-07
POX_d05357	hypothetical protein	NA	NA	6.87	3.93	3.76	7.3	5.53	6.67	0.689116	0.0277497
POX_d05359	hypothetical protein	NA	NA	172.51	131.84	148.55	83.01	95.8	101.05	-0.442524	0.000996627
POX_d05361	hypothetical protein	NA	NA	86.9	80.07	85.17	48.57	51.59	62.11	-0.388163	0.00262403
POX_d05362	hypothetical protein	NA	NA	71.35	73.03	68.83	39.82	48.04	56.28	-0.319748	0.0355642
POX_d05364	hypothetical protein	NA	NA	79.58	55.78	63.85	68.75	77.43	76.71	0.420548	0.00853245
POX_d05368	hypothetical protein	NA	NA	21.92	21.67	16.06	8.35	6.88	7.23	-1.15383	3.12425e-07
POX_d05369	hypothetical protein	NA	NA	27.42	28.36	25.52	6.71	8.88	18.6	-0.966299	0.031347
POX_d05375	hypothetical protein	NA	NA	2253.08	2214.16	1714.55	2510.9	2593.17	3028.6	0.81684	0.000558354
POX_d05376	hypothetical protein	NA	NA	85.69	111.41	98.94	113.82	127.68	146.81	0.627736	7.45338e-05
POX_d05380	hypothetical protein	NA	NA	28.85	24.48	22.52	17.64	15.88	16.53	-0.344454	0.0379007
POX_d05385	hypothetical protein	NA	NA	186.77	145.58	159.53	201.87	195.92	213.71	0.588248	1.44427e-05
POX_d05386	hypothetical protein	NA	NA	18	28.29	24.09	26.94	29.6	35.48	0.619514	0.00351929
POX_d05387	hypothetical protein	NA	NA	4.33	3.9	3.51	1.85	1.82	1.69	-0.877831	5.71513e-07
POX_d05388	hypothetical protein	NA	NA	22.78	23.18	21.51	13.73	14.76	14.76	-0.397526	0.00124381
POX_d05389	hypothetical protein	Winged helix repressor DNA-binding	NA	57.82	58.5	59.6	42.34	37.28	38.12	-0.327147	0.025693
POX_d05392	hypothetical protein	NA	NA	6.53	4.98	5.52	3.47	3.41	3.03	-0.523934	0.00921083
POX_d05411	hypothetical protein	NA	NA	53.49	46.61	51.75	47.42	50.5	54.05	0.248976	0.0303732
POX_d05413	hypothetical protein	NA	NA	62.4	66.84	64.67	39.32	43.21	50.65	-0.294593	0.0473694
POX_d05414	hypothetical protein	NA	NA	56.61	47.26	51.02	32.68	27.95	33.07	-0.464677	0.00688631
POX_d05415	hypothetical protein	NA	NA	54.68	44.69	120.23	68.52	116.29	142.18	0.877033	0.0273995
POX_d05417	hypothetical protein	NA	NA	3.35	0.62	1.29	2.9	2.22	3.62	1.04936	0.0312316
POX_d05424	hypothetical protein	NA	NA	28.79	29.06	28.52	17.23	16.94	17.43	-0.496364	9.68723e-05
POX_d05427	hypothetical protein	NA	NA	73.06	71.18	74.41	35.67	39.84	43.04	-0.627868	2.6837e-05
POX_d05428	hypothetical protein	NA	NA	15.39	14.85	14.34	6.22	6.33	6.67	-0.967703	1.05399e-09
POX_d05436	hypothetical protein	NA	NA	20.77	20.73	18.31	10.67	10.99	9.2	-0.702647	1.73573e-05
POX_d05442	hypothetical protein	NA	NA	332.57	204.76	261.23	74.52	79.29	89	-1.46167	1.08963e-16
POX_d05443	hypothetical protein	NA	NA	35.31	8.86	13.79	2.41	2.3	1.74	-2.88293	9.71997e-10
POX_d05444	Large-conductance mechanosensitive channel	NA	NA	76.52	72.25	87.09	35.43	39.74	46.42	-0.699866	4.35308e-06
POX_d05446	hypothetical protein	NA	NA	110.15	113.06	82.39	57.55	64.52	74.08	-0.395935	0.0120611
POX_d05448	hypothetical protein	NA	GH43	36.27	24.21	34.26	14.83	14.92	21.32	-0.641027	0.00335695
POX_d05456	hypothetical protein	NA	NA	121.77	126.12	123.82	68.08	82.29	89.08	-0.393524	0.00145818
POX_d05461	hypothetical protein	NA	NA	11.31	12.46	12.56	6.86	7.93	8.09	-0.42545	0.0128176
POX_d05464	putative beta-xylosidase/alpha-L-arabinofuranosidase	NA	GH43	9.88	7.84	9.27	8.08	12.21	11.59	0.486154	0.0188625
POX_d05466	hypothetical protein	NA	NA	220.08	190.55	215.25	194.16	239.44	260.69	0.405378	0.00324183
POX_d05468	hypothetical protein	NA	NA	337.98	373.36	359.51	173.03	211.31	238.24	-0.533722	0.000167941
POX_d05471	hypothetical protein	NA	NA	335.54	369.23	336.86	395.39	364.45	406.29	0.397481	0.00169268
POX_d05473	hypothetical protein	NA	NA	96.29	63.79	88.31	94.95	103.44	127.52	0.643674	0.000250728
POX_d05474	hypothetical protein	NA	NA	186.32	174.43	160.11	177.31	172.32	187.3	0.294747	0.01299
POX_d05475	hypothetical protein	NA	NA	192.23	141.96	153.58	214.13	269.34	309.12	0.96967	7.91227e-08
POX_d05479	hypothetical protein	NA	NA	29.72	29.75	28.46	19.51	18.81	20.04	-0.342673	0.0157232
POX_d05480	hypothetical protein	NA	NA	25.7	27.07	21.71	10.12	13.89	15.98	-0.658762	0.00134805
POX_d05482	hypothetical protein	NA	NA	45.25	54.16	55.83	34.89	34.42	33.32	-0.346536	0.033006
POX_d05488	hypothetical protein	NA	NA	9.73	8	9.37	4.2	4.82	5.72	-0.624131	0.0372847
POX_d05489	hypothetical protein	NA	NA	9.17	11.07	8.94	4.96	4.92	5.01	-0.727945	7.59065e-05
POX_d05490	hypothetical protein	NA	NA	44.18	37.05	41.51	22.57	22.19	26.28	-0.541143	3.50708e-05
POX_d05493	hypothetical protein	NA	NA	11.06	11.53	13.09	12.12	15.85	15.33	0.530951	0.0252437
POX_d05503	hypothetical protein	NA	NA	6.55	6.07	7.6	5.91	8.23	9.99	0.440618	0.0238148
POX_d05507	hypothetical protein	NA	NA	4.46	7.52	7.45	3.12	3.31	3.6	-0.725894	0.0215091
POX_d05509	Putative Cl-channel CLC-3	NA	NA	15.56	16.42	17.08	16.94	17.11	18.57	0.312131	0.0272755
POX_d05514	hypothetical protein	NA	NA	40.94	42.61	34.78	25.47	23.53	21.71	-0.487744	0.0061962
POX_d05515	Cofilin	NA	NA	390.27	404.14	327.15	635.69	656.95	636.91	1.02944	1.23984e-13
POX_d05517	hypothetical protein	NA	NA	671.31	791.85	703.37	482.25	486.5	516.04	-0.305834	0.025894
POX_d05518	hypothetical protein	NA	NA	1121.92	1254.84	1264.54	767.37	842.14	906.93	-0.292096	0.0169589
POX_d05529	hypothetical protein	NA	NA	90.02	83.62	95.61	34.93	35.76	42.28	-1.00598	1.21843e-14
POX_d05530	hypothetical protein	NA	NA	115.7	86.19	127.12	66.16	60.18	62.33	-0.540125	0.00305677
POX_d05532	hypothetical protein	Winged helix repressor DNA-binding	NA	0.77	1.09	0.91	0.17	0.09	0.51	-1.63075	0.0172607
POX_d05534	hypothetical protein	NA	NA	258.75	262.82	328.45	326.3	331.08	353.88	0.502881	0.000532892
POX_d05536	hypothetical protein	NA	NA	124.59	154.22	121.13	155.44	150.3	146.75	0.426632	0.00958746
POX_d05538	putative pectin lyase	NA	PL1;PL31	36.66	49.19	40.84	142.66	159.14	174.76	2.15195	1.32776e-38
POX_d05543	hypothetical protein	Zinc finger, Zn2Cys6	NA	6.19	9.28	11.71	11.04	13.01	13.99	0.721844	0.00557633
POX_d05545	hypothetical protein	NA	NA	93.79	63.69	77.11	92.25	88.75	95.2	0.496102	0.00238436
POX_d05546	hypothetical protein	NA	GH84	191.68	307.65	281.38	479.59	536.22	590.17	1.28232	2.39975e-10
POX_d05547	hypothetical protein	Zinc finger, Zn2Cys6	NA	114.16	73.99	88.79	144.39	122.81	120.44	0.750814	8.7487e-05
POX_d05548	hypothetical protein	NA	AA2	276.39	304.98	299.77	166.77	161.5	151.7	-0.625617	1.54665e-05
POX_d05549	hypothetical protein	NA	NA	57.84	69.13	111.46	79.84	92.83	107.16	0.505551	0.0348292
POX_d05550	hypothetical protein	NA	NA	47.64	64.51	58.05	35.14	36.7	40.04	-0.362731	0.0397726
POX_d05551	hypothetical protein	NA	NA	1	1.37	1.09	1.83	1.41	3.04	1.08326	0.0369393
POX_d05554	hypothetical protein	NA	NA	2.39	2.11	4.51	1.04	0.53	1.08	-1.50813	0.00905516
POX_d05559	hypothetical protein	NA	NA	32.86	42.96	37.88	23.91	23.2	23.88	-0.43636	0.00968623
POX_d05560	hypothetical protein	NA	NA	144.67	116.5	128.62	84.64	90.69	93.84	-0.280574	0.0229789
POX_d05562	putative alpha-mannosidase	NA	GH92	11.53	14.07	10.44	7.21	7.75	8.79	-0.381281	0.0376463
POX_d05563	hypothetical protein	NA	NA	21.51	21.86	19.71	11.17	11.42	10.91	-0.665241	6.51137e-06
POX_d05564	hypothetical protein	NA	AA3;AA8	88.41	88.62	95.71	47.71	44.27	41.56	-0.775909	3.19055e-07
POX_d05566	Putative S-adenosylmethionine synthase	NA	NA	254.45	355.88	230.67	154.33	156.97	164.21	-0.577264	0.00310359
POX_d05569	hypothetical protein	NA	NA	46.36	36.5	34.4	21.55	21.46	21.98	-0.599028	5.91598e-05
POX_d05571	hypothetical protein	NA	NA	217.37	230.67	230.1	257.22	263.59	292.39	0.518008	1.09814e-05
POX_d05573	hypothetical protein	Winged helix repressor DNA-binding	NA	10.14	11.08	8.86	5.07	7.1	6.23	-0.468743	0.0192024
POX_d05576	hypothetical protein	NA	NA	27.51	25.25	25.93	15.81	17.6	20.32	-0.307657	0.0210961
POX_d05577	hypothetical protein	NA	NA	15.19	23.43	18.13	8.88	11.22	12.19	-0.584515	0.00571754
POX_d05580	hypothetical protein	NA	NA	19.17	13.58	14.57	16.47	19.24	21.32	0.528111	0.0191047
POX_d05584	hypothetical protein	NA	NA	24.5	16.32	21.62	22.81	23.3	26.26	0.429135	0.0103984
POX_d05585	hypothetical protein	NA	NA	168.85	155.23	154.69	106.1	106.39	101.75	-0.336187	0.0200061
POX_d05588	hypothetical protein	NA	NA	46.09	56.96	60.82	161.67	142.94	153.04	1.73425	1.68482e-23
POX_d05589	hypothetical protein	NA	NA	25.27	36.92	32.74	67.48	59.68	56.68	1.20286	7.7712e-09
POX_d05590	hypothetical protein	NA	NA	102.14	144.68	109.48	376.26	378.95	393.66	1.93255	2.01528e-27
POX_d05591	hypothetical protein	NA	NA	48.17	70.2	62.99	193.25	197.45	189.99	1.92125	4.85741e-25
POX_d05592	hypothetical protein	NA	NA	73.1	77.57	92.31	168.23	182	182.06	1.38393	1.09172e-20
POX_d05594	hypothetical protein	NA	NA	7883.46	6841.14	7385	10789.4	11026.2	14673.6	1.17434	7.8585e-07
POX_d05597	homeodomain-like protein	Homeobox	NA	155.11	169.54	134.06	81.56	68.26	57.11	-0.887884	1.48486e-05
POX_d05605	hypothetical protein	NA	NA	29.19	21.06	22.37	17.69	13.37	14.28	-0.415484	0.0465228
POX_d05606	hypothetical protein	NA	NA	71.35	63.8	68.75	39.9	39.98	43.71	-0.472224	1.18047e-05
POX_d05607	hypothetical protein	NA	NA	1618.24	1667.94	1427.82	970.7	1017.76	1212.49	-0.308085	0.0151499
POX_d05614	hypothetical protein	NA	NA	18.78	19.45	15.7	10.14	10.57	9.83	-0.571862	0.000752928
POX_d05615	hypothetical protein	NA	NA	21.21	25.79	24.94	12.68	14.71	16.79	-0.464928	0.0050801
POX_d05618	hypothetical protein	NA	NA	93.04	94.42	107.11	47.94	44.36	50.84	-0.688635	5.39561e-08
POX_d05621	hypothetical protein	Zinc finger, Zn2Cys6	NA	24.26	22.84	18.06	12.36	11.77	12.86	-0.569189	0.000892006
POX_d05624	hypothetical protein	NA	NA	69.53	40.04	54.95	78.19	72.51	79.04	0.759436	0.000130371
POX_d05625	hypothetical protein	NA	NA	168.82	119.14	125.75	225.64	222.84	214.16	0.939688	5.29164e-09
POX_d05626	hypothetical protein	NA	NA	10.44	16.97	16.4	14.92	17.53	20.6	0.513345	0.0477588
POX_d05630	hypothetical protein	NA	NA	5.41	8.81	7.48	2.69	2.6	1.88	-1.34889	8.14965e-07
POX_d05632	hypothetical protein	NA	NA	9.83	12.82	11.48	5.41	4.47	3.29	-1.1149	3.76342e-06
POX_d05634	hypothetical protein	NA	NA	101.29	86.59	89.79	117.05	116.39	124.77	0.671044	4.54093e-06
POX_d05636	hypothetical protein	NA	NA	185.73	126.67	158.96	198.91	190.26	221.46	0.72491	0.00939662
POX_d05637	phosphoglycerate kinase	NA	NA	241.92	319.48	223.01	128.91	137.19	150.9	-0.668964	0.000156745
POX_d05638	hypothetical protein	NA	NA	160.3	128.64	197.48	172.48	172.36	177.35	0.362827	0.0408836
POX_d05639	hypothetical protein	NA	NA	49.59	36.7	41.61	28.07	27.59	27.83	-0.359179	0.0197333
POX_d05640	hypothetical protein	NA	NA	32.83	37.35	33.91	28.33	28.94	32.45	0.278367	0.0175635
POX_d05641	putative endopolygalacturonase	NA	GH28;PL3;PL1	16.63	6.66	9.21	25.16	31.98	40.71	1.84074	1.88935e-10
POX_d05643	Translation initiation factor RLI1	NA	NA	63.24	83.53	80.09	43.42	45.72	53.49	-0.431704	0.010207
POX_d05646	hypothetical protein	NA	NA	102.29	90.69	93.76	110.09	110.3	124.74	0.520331	9.01445e-06
POX_d05647	hypothetical protein	NA	NA	24.72	14.11	13.68	5.83	5.99	11.99	-0.887245	0.0216121
POX_d05653	hypothetical protein	NA	NA	33.47	42.08	35.09	19.32	20.12	19.2	-0.671354	7.28887e-05
POX_d05654	hypothetical protein	NA	NA	27.8	25.82	28.82	26.61	28.11	31.19	0.303608	0.0106649
POX_d05655	hypothetical protein	NA	NA	132.28	226.71	553.15	642.51	615.72	589.25	1.26641	0.0393417
POX_d05656	hypothetical protein	NA	NA	127.92	116.3	137.06	56.8	60.34	75.1	-0.747415	8.88658e-09
POX_d05658	hypothetical protein	NA	NA	55.45	67.07	56.92	28.41	32.58	35.43	-0.649572	0.000173809
POX_d05661	hypothetical protein	Zinc finger, C2H2-type	NA	122.94	118.05	121.33	155.76	151.34	131.54	0.538005	0.000478244
POX_d05663	hypothetical protein	NA	NA	10.85	4.51	7.93	11.64	12.53	13.96	0.981996	0.00258914
POX_d05664	hypothetical protein	NA	NA	134.11	105.57	119.45	121.65	117.97	120.93	0.26027	0.0479028
POX_d05665	hypothetical protein	NA	NA	247.56	332.17	250.91	148.92	153.1	172.4	-0.566127	0.000810037
POX_d05668	hypothetical protein	NA	NA	4	4.91	4.18	1.91	2.59	2.14	-0.739989	0.000164668
POX_d05669	hypothetical protein	NA	NA	3.44	4.02	3.43	2.11	2.2	2.16	-0.510578	0.00377135
POX_d05671	cellobiohydrolase II	NA	GH6;CBM1	4607.67	1816.01	2320.87	9657.12	8967.78	7238.51	1.84278	4.89241e-10
POX_d05672	hypothetical protein	Zinc finger, Zn2Cys6	NA	10.22	8.92	8.54	3.65	3.43	4.45	-0.921419	2.22898e-06
POX_d05673	hypothetical protein	NA	NA	2.6	2.22	1.65	0.76	0.47	0.87	-1.36884	0.00858184
POX_d05679	hypothetical protein	NA	NA	66.7	83.5	81.67	99.17	121.52	113.49	0.784138	7.46107e-06
POX_d05683	hypothetical protein	NA	NA	11.59	9.34	13.95	11.72	14.03	16.92	0.539227	0.0204135
POX_d05684	hypothetical protein	NA	NA	15.99	18.2	16.72	8.61	7.79	8.28	-0.79829	2.59485e-07
POX_d05689	hypothetical protein	NA	NA	104.18	101.99	129.65	126.1	159.19	188.92	0.750047	2.88248e-05
POX_d05692	hypothetical protein	NA	NA	321.3	393.3	300.41	366.66	359.27	363.49	0.350857	0.0279185
POX_d05693	hypothetical protein	NA	NA	145.45	154.06	136.08	79.65	81.01	81.79	-0.592617	8.40307e-06
POX_d05695	hypothetical protein	NA	NA	6.85	9.14	5.39	14.22	9.36	12.48	1.01067	0.0165694
POX_d05696	hypothetical protein	NA	NA	18.82	24.77	15.5	29.04	23.33	29.89	0.722399	0.00193641
POX_d05701	hypothetical protein	NA	NA	2.1	3.73	3.8	3.52	4.6	5.8	0.811659	0.017688
POX_d05703	hypothetical protein	NA	NA	70.85	68.8	73.5	37.14	43.26	46.2	-0.423954	0.00168091
POX_d05707	hypothetical protein	NA	NA	7.32	5.65	6.47	6.02	8.41	7.95	0.506854	0.0242807
POX_d05711	hypothetical protein	NA	GT41	259.06	278.32	268.74	155.52	161.34	176.07	-0.460922	7.56279e-05
POX_d05712	hypothetical protein	NA	NA	30.4	30.3	31.64	18.88	19.48	22.97	-0.349028	0.00460707
POX_d05714	hypothetical protein	NA	GT14	167.39	186.89	180.58	95.53	123.19	131.32	-0.370387	0.0106435
POX_d05716	hypothetical protein	NA	NA	86.1	102.87	88.37	97.48	97.02	104.58	0.354669	0.0138096
POX_d05717	hypothetical protein	Winged helix repressor DNA-binding	NA	28.42	26.8	22.06	14.49	12.84	10.65	-0.764303	0.000150146
POX_d05719	hypothetical protein	NA	NA	231.66	138.43	198.45	226.72	196.43	307.06	0.668859	0.00922183
POX_d05720	hypothetical protein	NA	NA	696.26	439.63	513.34	757.15	804.61	863.65	0.831768	3.44549e-07
POX_d05721	hypothetical protein	NA	NA	5.97	4.41	4.05	8.73	7.86	7.9	1.02313	9.59868e-06
POX_d05722	hypothetical protein	NA	NA	34.03	32.82	28.4	96.99	81.85	80	1.68647	1.44615e-20
POX_d05724	hypothetical protein	NA	NA	27.56	20.94	23.96	12.68	15.68	16.94	-0.432243	0.00554632
POX_d05726	hypothetical protein	NA	NA	35.55	39.61	39.85	25.76	26.6	27.67	-0.280342	0.0325983
POX_d05737	hypothetical protein	NA	NA	49.52	40.26	46.65	49.83	49.65	66.11	0.535169	0.00201419
POX_d05742	hypothetical protein	NA	NA	11.61	5.29	9.37	1.07	1.9	1.79	-2.20436	1.33459e-06
POX_d05745	hypothetical protein	NA	NA	15.88	28.6	30.55	9.66	11.73	14.7	-0.74753	0.00399403
POX_d05758	hypothetical protein	Zinc finger, Zn2Cys6	NA	17.75	15.31	13.95	8.03	7.9	9.03	-0.664119	0.000183531
POX_d05759	hypothetical protein	NA	NA	79.31	109.28	75.36	48.63	50.64	55.81	-0.515397	0.00511254
POX_d05762	hypothetical protein	NA	NA	165.85	161.83	177.47	160.75	168.96	176.39	0.248719	0.0233204
POX_d05765	aminotransferase, class V	NA	NA	47.85	79.57	57.13	26.15	26.06	25.3	-1.00861	8.1709e-06
POX_d05769	hypothetical protein	NA	NA	28.75	39.21	37.41	23.63	21.53	22.63	-0.391518	0.0377958
POX_d05776	hypothetical protein	NA	AA3	935.08	942.32	973.39	409.93	464.21	566.2	-0.740778	4.14524e-09
POX_d05779	hypothetical protein	NA	NA	1.71	2.16	1.31	0.88	0.89	0.9	-0.715129	0.00621816
POX_d05785	hypothetical protein	NA	NA	44.97	39.65	42.14	29.11	27.15	30.44	-0.297403	0.0227697
POX_d05786	hypothetical protein	NA	NA	84.69	90.46	118.74	98.05	106.52	140.55	0.475159	0.0116827
POX_d05787	Putative Proteasome subunit beta type	NA	NA	726.55	724.36	653.41	701.5	692.57	704.1	0.251753	0.0340286
POX_d05790	hypothetical protein	NA	NA	12.05	17.32	15.99	7.34	8.58	8.35	-0.666541	0.000693284
POX_d05793	hypothetical protein	NA	NA	1373.46	1103.19	1039.11	1658.43	1541.59	1417.31	0.678091	2.01002e-05
POX_d05798	hypothetical protein	NA	NA	7.64	9.84	7.62	4.52	3.91	4.33	-0.73176	0.000107142
POX_d05802	hypothetical protein	NA	NA	6.6	10.21	8.04	5.7	3.97	3.02	-0.709519	0.0322459
POX_d05807	hypothetical protein	NA	NA	7.19	9.99	8.64	4.74	4.99	6.63	-0.42865	0.0448274
POX_d05808	hypothetical protein	NA	NA	95.15	58.55	58.65	72.51	79.31	82.85	0.402495	0.0421367
POX_d05811	hypothetical protein	NA	NA	75.4	43.87	53.7	102.01	94.36	88.19	0.984166	1.76513e-06
POX_d05814	hypothetical protein	NA	NA	25.8	23.61	24	13.54	13.64	14.15	-0.580987	2.19788e-07
POX_d05815	hypothetical protein	NA	NA	28.26	40.9	30.71	16.82	18.87	20.02	-0.604547	0.00247506
POX_d05816	hypothetical protein	NA	NA	68.48	55.99	55.21	39.08	35.37	38.9	-0.410359	0.0046743
POX_d05818	hypothetical protein	NA	NA	146.06	142.51	151.74	137.69	189.88	206.96	0.543254	0.00194238
POX_d05820	hypothetical protein	Winged helix repressor DNA-binding	NA	11.61	12.47	10.74	6.47	8.26	8.46	-0.348712	0.0222888
POX_d05821	hypothetical protein	Zinc finger, Zn2Cys6	NA	9.37	13.57	8.92	6.77	5.36	4.84	-0.656003	0.012406
POX_d05825	hypothetical protein	NA	NA	48.1	53.39	48.93	29.84	32.13	31.46	-0.421385	0.000819361
POX_d05828	hypothetical protein	NA	NA	39.97	48.4	38.96	50.43	52.4	56.88	0.576379	0.000418145
POX_d05834	hypothetical protein	NA	NA	0.39	0.47	0.58	0.82	1.1	1.42	1.45302	0.0105554
POX_d05837	hypothetical protein	Winged helix repressor DNA-binding	NA	10.74	10.52	8.65	6.53	6.2	6.56	-0.384827	0.0150833
POX_d05838	putative alpha-xylosidase	NA	GH31;GH36;GH13;GH13	130.11	84.07	90.29	60.69	64.3	66.88	-0.413874	0.015933
POX_d05839	hypothetical protein	NA	NA	13.82	12.64	11.88	7.34	8.38	8.87	-0.39739	0.00440978
POX_d05843	hypothetical protein	NA	NA	393.12	313.78	427.24	421.62	420.55	421.44	0.408882	0.00572671
POX_d05851	hypothetical protein	NA	NA	1143.17	1069.14	1206.02	683.61	651.25	667.19	-0.519792	2.902e-05
POX_d05852	hypothetical protein	NA	NA	69.42	72.15	69.75	74.81	77.38	74.78	0.353069	0.0061511
POX_d05854	hypothetical protein	NA	NA	48.48	53.94	57.56	30.55	37.14	36.72	-0.338038	0.0235354
POX_d05857	hypothetical protein	NA	NA	56.02	24.71	36.06	98.34	96.09	104.49	1.61935	5.04057e-11
POX_d05858	hypothetical protein	NA	NA	3.67	2.42	3.29	5.34	6.43	7.52	1.29225	1.14812e-06
POX_d05859	hypothetical protein	NA	NA	34.14	35.35	35.5	24.49	20.83	20.86	-0.412834	0.0104751
POX_d05861	hypothetical protein	YL1 nuclear protein	NA	12.88	12.31	13.44	12.6	14.91	16.14	0.345252	0.00810053
POX_d05862	hypothetical protein	NA	NA	90.58	107.69	105.11	54.5	60.1	72.7	-0.458083	0.00174922
POX_d05875	hypothetical protein	NA	NA	19.88	20.35	16.75	7.81	6.91	8.01	-1.0789	3.34406e-10
POX_d05886	putative exopolygalacturonase	NA	GH28	9.27	2.16	6.18	1.92	2.07	2.7	-1.13134	0.0184513
POX_d05889	hypothetical protein	Zinc finger, Zn2Cys6	NA	21.13	28.32	27.64	23.48	28.32	37.66	0.443059	0.0269566
POX_d05893	hypothetical protein	NA	NA	46.41	40.98	42.44	60.85	54.44	50.93	0.647779	0.00837595
POX_d05896	hypothetical protein	NA	NA	9.2	5.71	3.03	1.14	0.86	1.19	-2.23386	8.69084e-07
POX_d05897	putative beta-1,3-galactosyltransferase	NA	GT31;GT34	18.54	13.26	10.59	6.23	5.51	4.71	-1.10028	5.78122e-05
POX_d05904	hypothetical protein	NA	NA	58.31	45.2	38.33	24.41	24.63	22.83	-0.724109	6.03203e-05
POX_d05906	hypothetical protein	NA	NA	145.23	118.92	143.91	66.85	73.19	95.21	-0.545477	0.00349223
POX_d05914	hypothetical protein	NA	NA	28.54	20.95	21.03	25.96	25.71	23.27	0.391098	0.0346336
POX_d05916	Drebrin-like protein	NA	NA	154.98	164.23	148.25	169.56	161.12	154.18	0.304166	0.0325773
POX_d05917	AMP deaminase	NA	NA	58.59	65.32	59.36	61.22	60.28	64.84	0.268551	0.0398668
POX_d05921	hypothetical protein	NA	NA	27.4	20.8	31.55	59.19	61.15	65.04	1.52858	6.2681e-09
POX_d05922	hypothetical protein	NA	NA	3.82	3.52	5.22	4.39	5.21	5.58	0.512974	0.0195988
POX_d05923	hypothetical protein	NA	NA	39.7	34.36	35.42	23.33	24.23	25.85	-0.33357	0.00893819
POX_d05924	hypothetical protein	Zinc finger, Zn2Cys6	NA	10	6.7	9.58	10	14.04	11.85	0.717857	0.0190417
POX_d05925	hypothetical protein	NA	NA	28	17.42	23.54	36.82	30.8	35.12	0.840461	7.17846e-05
POX_d05928	hypothetical protein	NA	NA	58.66	59.31	61.63	33.01	33.63	34.91	-0.494772	2.83838e-06
POX_d05938	hypothetical protein	NA	NA	41.14	37.09	41.77	25.04	23	30.07	-0.373118	0.0108967
POX_d05940	hypothetical protein	NA	NA	715	574.94	485.83	326.81	304.55	294.24	-0.678189	7.7407e-05
POX_d05942	hypothetical protein	NA	NA	96.18	97.77	94.84	95.19	105.2	114	0.372018	0.00215875
POX_d05946	hypothetical protein	NA	NA	34.41	37.71	34.98	20.64	20.17	21.96	-0.528091	0.000107795
POX_d05948	hypothetical protein	NA	NA	20.06	18.68	20.94	13.39	12.67	14.62	-0.304287	0.0461224
POX_d05949	hypothetical protein	NA	NA	50.48	46.25	59.83	67.52	58.48	56.31	0.475786	0.00689749
POX_d05953	hypothetical protein	NA	NA	2006.72	1388.9	1964.01	4038.14	3940.94	3991.71	1.42096	1.34591e-18
POX_d05955	hypothetical protein	NA	NA	31.99	29.82	35.14	36.85	41.97	42.48	0.56871	1.01444e-05
POX_d05958	hypothetical protein	NA	NA	21.29	21.08	21.51	14.78	14.63	15.46	-0.305452	0.0270504
POX_d05965	hypothetical protein	NA	NA	14.8	11.26	12.84	4.29	5.55	6.89	-0.967696	0.00028373
POX_d05966	hypothetical protein	NA	NA	2939.89	2609.24	2751.12	973.4	1007.49	1003.88	-1.20722	2.73097e-29
POX_d05967	hypothetical protein	NA	NA	15.69	16.31	14.87	9.62	9.73	10.28	-0.417853	0.00250438
[truncated: 1,294 more rows]
